# Supplementary material for: Eliciting women’s preferences for place of child birth at a peri-urban setting in Nairobi, Kenya: A discrete choice experiment
Source: PLoS One. 2020 Dec 10;15(12):e0242149. doi: 10.1371/journal.pone.0242149 (PMC7728449; doi:10.1371/journal.pone.0242149)
Supplement: S13 Appendix — (XLSX) [file pone.0242149.s013.xlsx]

## Sheet: Sheet1
starttime	endtime	deviceid	subscriberid	simid	devicephonenum	consent	respondentType	mainPhone	mainFirst	mainLast	intronote	age	phoneNumber	contactOther	otherNumber	contactOtherOther	residence	movedWhen	residenceWhy	residenceWhyOther	schooling	universityField	married	marriedDuration	firstMarriage	hoh	hohNo	hohNoOther	hohNoInfluence	mainEarner	mainEarnerNo	mainEarnerNoOther	smoke	drink	toiletNo	toiletNoOther	foodPrepare	respondentEcon:econNote	respondentEcon:outsideIncome	respondentEcon:howEarn	noteHousehold	household:hohMEsame	household:adults	household:adultWomen	household:adolescents	household:adolescentWomen	household:children	household:childWomen	household:employedAdults
00:26:35.800000	00:59:42.200000	354557000000000	639031000000000	8.9254e+19		1	0					23	721668985				1	5	0		2		1	5	1	0	0		1	0	2		0	0			1		1	0		1	2	1	0	0	2	1	2
00:00:15.500000	00:31:30.800000	354557000000000	639031000000000	8.9254e+19		1	0					21	790362805				1	2	0		2		1	3	1	0	0		1	0	2		0	0			0		0			1	2	1	0	0	1	0	1
00:22:38	00:49:15	354557000000000	639031000000000	8.9254e+19		1	0					23	708173602				1	4	3		1		1	9	1	0	0		1	0	2		0	0			1		0			1	2	1	0	0	3	0	1
00:49:28.100000	00:05:01.800000	354557000000000	639031000000000	8.9254e+19		1	0					26	718712128				0				1		1	10	1	0	0		1	0	2		0	0			0		0			1	2	1	0	0	9	1	1
00:11:01	00:04:49.100000	354557000000000	639031000000000	8.9254e+19		1	0					25	711597598				0				1		1	7	1	0	0		1	1			0	0			1		1	0		1	2	1	0	0	2	2	1
00:00:38.100000	00:20:08.600000	354557000000000				1	0					22	710863730				1	3	0		2		1	1	1	0	0		1	0	2		0	0			1		0			1	2	1	0	0	0	0	1
00:56:15.600000	00:19:15.600000	354557000000000				1	0					20	713220203				0				1		1	3	1	0	0		1	0	2		0	0			1		0			1	2	1	0	0	2	1	1
00:26:11.500000	00:20:54.600000	354557000000000				1	0					29	721891459				1	10	4	Got married	2		1	9	1	0	0		1	0	2		0	0			1		0			1	2	1	0	0	3	0	1
00:00:41.900000	00:19:37.700000	354557000000000				1	0					30	723301286				1	10	4	Moved in with husband	1		1	10	1	1				1			0	0			1		1	0			2	1	0	0	3	2	2
00:46:05.500000	00:17:38.600000	354557000000000				1	0					30	723629118				0				4		0			1				1			0	1			1		1	1			2	2	0	0	0	0	2
00:08:00.200000	00:08:51.200000	354557000000000	639031000000000	8.9254e+19		1	0					32	728532122				1	5	0		1		1	7	0	0	0		1	0	0		0	0			1		0			1	2	1	1	0	1	1	1
00:09:17.100000	00:31:11.300000	354557000000000	639031000000000	8.9254e+19		1	0					21	710640021				1	1	0		2		0			1				0	5		0	0			1		0			0	2	2	0	0	1	1	1
00:31:53.400000	00:55:51.600000	354557000000000	639031000000000	8.9254e+19		1	0					19	711465200				0				2		0			1				0	5		0	0			1		0			0	3	3	0	0	3	2	1
00:50:19.900000	00:52:26	354557000000000	639031000000000	8.9254e+19		1	0					25	715040061				0				4		1	2	1	2				0	2		0	0			1		1	0		0	2	1	0	0	2	1	2
00:03:34.900000	00:24:41.100000	354557000000000				1	0					38	724783558				1	3	4	Housing	4		1	12	1	0	0		1	0	2		0	0			1		1	1		1	2	1	1	1	1		2
00:32:21.400000	00:00:47.600000	354557000000000				1	0					18	715024555				0				2		0			0	2		0	0	0		0	0			1		0			1	3	2	1	1	1	0	2
00:00:55.600000	00:48:07.300000	354557000000000				1	0					37	710378302				0				1		1	16	1	0	0		1	0	2		0	0			1		0			1	3	2	1	1	1	0	1
00:50:57.100000	00:32:51.400000	354557000000000				1	0					20	700717371				1	2	1		2		1	1	1	0	0		1	0	2		0	1			1		1	0		1	2	1	0	0	0	0	1
00:45:20.500000	00:16:09	354557000000000				1	0					25	710769175				1	1	0		2		1	1	1	0	0		0	0	2		0	0			1		0			1	2	1	0	0	0	0	2
00:35:46.900000	00:26:09.700000	354557000000000				1	0					21	798230244				1	10	0		2		0			0	4		1	0	3		0	0			1		0			0	3	3	1	1	2	2	2
00:26:15.400000	00:44:03.500000	354557000000000				1	0					24	726275390				1	0	0		2		1	1	1	0	0		1	0	2		0	0			1		1	1		1	2	1	0	0	0	0	1
00:55:13.600000	00:58:17.100000	354557000000000				1	0					30	798094395				0				2		1	10	1	0	0		1	0	2		0	0			1		1	0		0	2	1	0	0	2	1	1
00:20:32.100000	00:46:14	354557000000000				1	0					19	712009945				1	4	0		2		0			0	2		1	0	0		0	0			1		0			0	3	2	1	1	1	0	1
00:53:23.300000	00:19:56.200000	354557000000000				1	0					23	792022513				1	1	0		1		0			0	4		1	0	3		0	0			1		0			1	3	3	0	0	5	0	2
00:20:09.400000	00:33:16.200000	354557000000000				1	0					21	791844089				1	5	0		3	Machakos university	0			0	2		1	0	0		0	0			1		0			1	3	2	0	0	3	2	2
00:33:55.800000	00:40:09.200000	354557000000000				1	0					32	719244601				1	7	0		1		1	20	1	0	0		1	1			0	0			1		1	1		1	3	2	3	2	1	0	2
00:16:46.500000	00:03:35.400000	354557000000000				1	0					30	720243754				0				2		1	11	1	2				0	2		0	0			1		1	1		0	2	1	0	0	2	0
00:15:43.700000	00:37:00.800000	354557000000000				1	0					26	716302998				1	6	0		1		0			1				1			0	1			1		1	1			1	1	0	0	3	2	1
00:41:24.900000	00:34:16.600000	354557000000000				1	0					25	715586833				1	5	3		2		1	8	1	0	0		1	0	2		0	0			1		0			1	2	1	0	0	2	1	1
00:18:05.500000	00:44:39.800000	354557000000000				1	0					24	710836936				1	3	3		4		1	3	1	0	0		1	0	2		0	0			1		0			1	2	1	0	0	1	1	1
00:05:07.900000	00:13:38.500000	354557000000000	639031000000000	8.9254e+19		1	0					22	727221239				1	1	0		2		1	3	1	2				0	2		0	0			1		0			1	2	1	0	0	1	1	2
00:17:29.700000	00:43:07.900000	354557000000000	639031000000000	8.9254e+19		1	0					23	728929733				0				4		0			0	2		0	0	6	Parents	0	0			1		0			1	3	2	1	1	3	0	2
00:49:33.300000	00:46:10.500000	354557000000000	639031000000000	8.9254e+19		1	0					27	713821734				1	2	0		1		0			0	4		1	0	3		0	0			1		0			1	4	4	0	0	2	0	1
00:53:43.800000	00:22:23.400000	354557000000000	639031000000000	8.9254e+19		1	0					26	701224149				1	7	4	To start a family	2		1	7	1	2				0	2		0	0			1		1	0		1	2	1	0	0	2	2	2
00:57:45.700000	00:17:22	354557000000000				1	0					23	708929629				1	5	0		1		1	5	1	0	0		0	0	2		0	0			1		0			1	2	1	0	0	0	0	1
00:19:53.500000	00:19:37.700000	354557000000000				1	0					28	717134480				0				2		1	11	1	0	0		0	0	2		0	0			1		0			1	2	1	0	0	2	2	1
00:32:14.700000	00:17:35.700000	354557000000000				1	0					29	723066339				1	7	2		2		1	5	1	2				0	2		0	0			1		0			1	2	1	0	0	1	0	1
00:28:48.800000	00:47:57.600000	354557000000000				1	0					25	717560021				1	7	2		2		0			1				1			0	0			1		1	0			1	1	0	0	1	1	1
00:44:56	00:52:37.300000	00:0c:e7:45:d3:e8				1	0					24	705855845				1	3	1		4		1	1	1	0	0		1	0	2		0	0			1		0			1	2	1	0	0	0	0	1
00:03:43.100000	00:45:27.900000	00:0c:e7:45:d3:e8				1	0					23	710621752				1	6	0		1		1	6	1	0	0		1	0	2		0	0			1		0			1	2	1	0	0	2	1	1
00:27:17.100000	00:43:56.900000	352895000000000	639030000000000	8.9254e+19		1	0					23	701079535				1	4	0		2		1	6	1	1				0	2		0	0			1		0			1	2	1	0	0	1	0	1
00:53:26.600000	00:41:55.400000	352895000000000	639030000000000	8.9254e+19		1	0					25	727999563				1	6	3		1		1	5	1	1				0	2		0	0			1		1	0		1	2	1	0	0	1	1	2
00:58:58.800000	00:36:58.500000	352895000000000	639030000000000	8.9254e+19		1	0					24	797829250				1	2	0		1		1	1	1	0	0		0	0	2		0	0			1		1	1		1	2	1	0	0	1	1	2
00:27:43.400000	00:26:00.600000	351941000000000	639021000000000	8.9254e+19		1	0					27	725046983				1	5	4	Marriage	1		1	5	1	0	0		1	0	2		0	0			1		0			1	2	1	0	0	2	0	1
00:25:19.900000	00:28:45	351941000000000	639021000000000	8.9254e+19		1	0					42	712679897				1	6	4	I liked it here	2		1	26	1	0	0		1	0	2		0	0			1		1	0		1	3	2	1	0	1	0	2
00:16:14.600000	00:30:16.600000	351941000000000	639021000000000	8.9254e+19		1	0					20	726998066				1	1	1		2		0			0	6		0	0	5		0	0			1		0			1	2	1	0	0	0	0	2
00:50:59.300000	00:23:16.500000	351941000000000	639021000000000	8.9254e+19		1	0					32	733662201				0				4		0			1				1			0	0			0		1	1			2	2	0	0	1	0	1
00:47:49.900000	00:35:25	351941000000000	639021000000000	8.9254e+19		1	0					39	729560441				1	10	1		2		0			1				1			0	0			1		1	0			2	1	1	0	0	0	1
00:37:34.300000	00:21:24.100000	351941000000000	639021000000000	8.9254e+19		1	0					21	727587979				1	7	4	Security	1		1	3	1	0	0		1	0	2		0	0			1		0			1	2	1	0	0	1	1	1
00:30:20.200000	00:29:39.700000	352895000000000				1	0					23	702131792				1	0	0		2		1	6	1	2				0	2		0	0			1		1	0		1	2	1	0	0	1	1	1
00:38:45.400000	00:54:14.600000	352895000000000				1	0					31	716768921				1	16	0		2		1	16	1	0	0		1	0	2		0	0			1		1	0		1	2	1	0	0	2	1	2
00:56:23.400000	00:47:31.600000	352895000000000				1	0					20	707285847				1	5	3		1		1	3	1	0	0		1	0	2		0	0			1		1	0		1	2	1	0	0	2	1	2
00:11:19.300000	00:14:48.400000	352895000000000				1	0					23	726722152				0				4		0			0	3		1	0	1		0	0			1		1	1		1	8	4	0	0	2	1	3
00:25:03.300000	00:32:32.600000	352895000000000	639031000000000	8.9254e+19		1	0					28	715907369				1	8	4	Marriage	2		1	5	1	0	0		1	0	2		0	0			1		1	0		1	3	1	0	0	1	1	2
00:40:46.100000	00:56:47.800000	352895000000000	639031000000000	8.9254e+19		1	0					30	729757691				1	7	4	Marriage	2		1	7	1	0	0		1	0	2		0	0			1		1	1		0	3	2	0	0	1	1	2
00:52:06.200000	00:45:29.400000	352895000000000	639031000000000	8.9254e+19		1	0					24	718066646				0				2		1	4	1	2				0	2		0	0			1		1	1		1	2	1	0	0	2	0	2
00:55:21.400000	00:42:38.600000	352895000000000	639031000000000	8.9254e+19		1	0					29	726340178				1	2	3		1		1	2	1	0	0		1	0	2		0	0			1		1	0		0	2	1	0	0	2	0	2
00:56:38.200000	00:36:54.300000	352895000000000	639031000000000	8.9254e+19		1	0					19	792032562				0				1		0			0	4		1	0	4		0	0			1		0			0	6	4	0	0	2	1	2
00:07:07.600000	00:23:57.400000	354557000000000				1	0					20	707905663				0				2		0			0	4		1	0	3		0	0			1		0			1	3	3	1	1	1	0	1
00:37:07	00:40:04	354557000000000				1	0					25	715752419				1	6	0		2		1	6	1	0	0		1	0	0		0	0			1		0			1	2	1	0	0	2	1	1
00:45:33.500000	00:31:25.100000	354557000000000				1	0					25	797253043				1	8	4	I just came to Dandora	1		1	8	1	0	0		1	0	2		0	0			1		1	0		1	2	1	0	0	1	0	1
00:33:28.100000	00:54:11	354557000000000				1	0					32	712781768				1	2	1		2		1	16	1	0	0		1	0	2		0	0			1		1	0		1	2	1	1	0	3	0	2
00:29:51	00:26:03.600000	354557000000000				1	0					30	726599756				1	3	0		2		1	10	1	0	0		1	0	2		0	0			1		0			1	2	1	0	0	2	0	2
00:56:52.600000	00:28:57.600000	354557000000000				1	0					23	718524237				1	3	0		3	Hospitality	0			0	2		0	0	0		0	0			0		1	1		1	3	2	0	0	1	1	3
00:30:13.900000	00:16:08.700000	354557000000000				1	0					20	718769704				1	1	0		2		1	1	1	0	0		1	0	2		0	0			0		0			1	2	1	0	0	1	1	1
00:32:01.800000	00:27:24.300000	354557000000000				1	0					25	728248318				0				2		1	10	1	0	0		1	1			0	0			0		1	1		1	2	1	0	0	3	1	2
00:23:44.300000	00:58:04.900000	359297000000000	639021000000000	8.9254e+19		1	0					30	721850291				1	10	1		2		1	6	1	0	0		1	0	0		0	0			1		1	0		1	2	1	0	0	2	1	2
00:57:19.100000	00:58:38.200000	359297000000000	639021000000000	8.9254e+19		1	0					21	707259602				0				2		0			2				0	2		0	1			1		1	1		1	5	3	1	0	2	0	3
00:27:11.900000	00:32:23.400000	359297000000000	639021000000000	8.9254e+19		1	0					34	729308045				1	16	3		1		1	10	0	2				0	2		0	0			1		1	0		1	2	1	2	1	0	0	2
00:47:36.200000	00:09:38.600000	359297000000000	639021000000000	8.9254e+19		1	0					23	710985527				1	4	0		2		1	4	1	2				0	2		0	0			1		0			1	2	1	0	0	0	0	2
00:48:12.800000	00:02:20.100000	359297000000000	639021000000000	8.9254e+19		1	0					27	714263461				1	10	0		1		1	10	1	2				0	2		0	0			1		0			1	2	1	0	0	1	1	1
00:04:10.200000	00:45:19.900000	359297000000000	639021000000000	8.9254e+19		1	0					38	725709216				1	10	0		2		1	6	1	2				0	2		0	0			1		1	0		1	2	1	0	0	1	1	2
00:25:20	00:05:31.800000	354557000000000				1	0					31	707679690				1	6	4	To change environment	1		0			1				1			0	0			1		1	0			1	1	0	0	2	1	1
00:09:37	00:28:52.500000	354557000000000				1	0					16	703357383				1	1	3		2		0			0	4		0	0	3		0	0			0		0			1	1	1	1	1	2	2	1
00:31:25.500000	00:10:22.400000	354557000000000				1	0					30	729426400				1	6	0		1		1	18	1	2				0	2		0	0			1		0			1	3	2	0	0	1	1	2
00:31:06	00:14:11.500000	354557000000000				1	0					27	715090556				1	12	0		1		1	6	1	2				0	2		0	0			1		1	0		1	2	1	0	0	1	0	2
00:23:22.100000	00:13:48.600000	354557000000000				1	0					22	703684971				1	3	0		2		1	2	1	0	0		1	0	0		0	0			1		0			1	2	1	0	0	0	0	1
00:46:43	00:54:41.100000	354557000000000				1	0					32	718632056				0				2		0			1				1			1	1			1		0				1	1	0	0	1	0	1
00:10:57.900000	00:39:23.700000	354557000000000				1	0					36	724963253				1	13	0		2		1	13	1	0	0		1	0	2		0	1			1		1	0		1	2	1	0	0	3	2	2
00:46:24.900000	00:09:07.900000	354557000000000				1	0					24	796231157				0				2		0			0	4		1	0	3		0	0			1		0			1	2	2	0	0	1	1	2
00:13:52.500000	00:55:22.700000	354557000000000				1	0					23	707125887				0				2		1	10	1	0	0		1	0	2		0	1			1		1	0		1	2	1	0	0	3	1	2
00:35:27.900000	00:26:55.200000	352895000000000	639031000000000	8.9254e+19		1	0					26	724555396				1	6	4	Marriage	2		1	5	1	0	0		1	0	2		0	0			1		1	1		1	2	1	0	0	1	0	2
00:27:27.200000	00:49:13.200000	352895000000000	639031000000000	8.9254e+19		1	0					21	737333160				1	3	2		2		1	2	1	0	0		1	0	2		0	0			1		0			1	2	1	0	0	1	1	1
00:58:58.100000	00:37:12.300000	352895000000000	639031000000000	8.9254e+19		1	0					23	796572790				1	1	3		2		1	1	1	0	0		1	0	2		0	0			1		0			1	2	1	0	0	0	0	1
00:38:49.800000	00:12:27.200000	352895000000000	639031000000000	8.9254e+19		1	0					18	755716201				1	10	0		2		0			0	6		1	0	5		0	0			1		1	0		1	5	3	0	0	0	0	3
00:13:02	00:10:25	352895000000000	639031000000000	8.9254e+19		1	1	724292225	Elias	Kerubo		17	724292225				1	10	0		2		0			0	4		1	0	3		0	0			1		0
00:58:50.900000	00:43:45.500000	352895000000000	639031000000000	8.9254e+19		1	0					32	724253116				0				1		1	7	1	0	0		1	0	2		0	0			1		1	0		1	2	1	0	0	2	2	2
00:34:46.600000	00:48:42.200000	351941000000000	639021000000000	8.9254e+19		1	0					41	723672340				0				1		0			1				1			0	0			1		1	0			1	0	0	0	1	0	1
00:06:08.400000	00:56:33.800000	351941000000000	639021000000000	8.9254e+19		1	0					20	715437625				0				4		0			0	4		1	0	3		0	0			1		0			1	2	2	0	0	1	0	1
00:27:27	00:00:11.600000	351941000000000	639021000000000	8.9254e+19		1	0					28	711847712				1	6	1		2		1	7	1	0	0		1	0	2		0	0			1		1	0		1	3	2	0	0	2	2	2
00:07:54	00:53:43.900000	351941000000000	639021000000000	8.9254e+19		1	0					22	717762616				1	2	1		4		0			1				1			0	0			1		1	1			1	1	0	0	0	0	1
00:31:04.500000	00:29:05.600000	351941000000000	639021000000000	8.9254e+19		1	0					22	791072758				1	1	4	My husband job was changed to this side	4		1	2	1	0	0		1	0	2		0	0			1		0			1	2	1	0	0	0	0	1
00:06:30.500000	00:44:10.800000	351941000000000	639021000000000	8.9254e+19		1	0					23	791072762				1	4	1		1		1	3	1	0	0		1	0	2		0	0			1		0			1	2	1	0	0	2	1	1
00:39:38.700000	00:24:02.700000	351941000000000	639021000000000	8.9254e+19		1	0					26	703985202				1	3	4	Marriage	2		1	7	1	0	0		1	0	2		0	0			1		0			1	2	1	0	0	2	1	1
00:46:48.500000	00:31:31	352895000000000				1	0					36	721676875				0				2		1	15	1	0	0		1	0	2		0	0			1		1	0		1	2	1	1	1	2	1	1
00:37:38.700000	00:14:31.700000	352895000000000				1	0					23	701634555				1	0	1		2		0			1				1			0	0			1		1	0			1	1	0		1	1	1
00:23:54	00:56:13.800000	352895000000000				1	0					24	719116430				1	4	0		1		1	5	1	0	0		1	0	2		0	0			1		1	1		1	2	1	0		1	0	2
00:57:05.400000	00:36:40.400000	352895000000000				1	0					28	710703610				1	10	0		2		1	6	1	0	0		1	0	2		0	0			1		1	1		1	2	1	0		2	1	2
00:38:19.300000	00:15:54.600000	352895000000000				1	0					24	715545783				1	6	1		1		1	1	1	0	0		1	0	2		0	0			1		1	0		1	2	1	0		0		1
00:20:20	00:46:37.600000	354557000000000				1	0					21	706336704				1	3	0		2		1	2	1	2				0	2		0	0			1		0			1	3	2	0	0	1	0	1
00:50:01	00:44:58.200000	354557000000000				1	0					19	706325272				1	0	0		2		1	1	1	2				0	2		0	0			1		0			1	2	1	0	0	1	0	1
00:23:20	00:46:20.900000	354557000000000				1	0					30	720718273				1	2	0		1		1	2	1	2				0	2		0	0			1		0			1	2	1	0	0	1	0	2
00:00:30.300000	00:46:01.200000	354557000000000				1	0					28	713370102				1	5	4	Got a house	2		0			1				1			0	1			1		0				1	1	0	0	2	0	1
00:17:30.800000	00:47:17.300000	354557000000000				1	0					34	724283425				0				2		1	14	1	1				1			0	0			1		1	0			2	1	0	0	2	0	1
00:48:29.900000	00:45:41.200000	354557000000000				1	0					31	728561454				1	10	0		2		1	10	1	2				1			0	0			1		1	0		0	2	1	0	0	2	0	1
00:34:06.400000	00:15:21.800000	354557000000000				1	0					42	705097029				1	30	4	I came to visit my sister and decided to stay	1		0			1				1			0	0			1		1	0			2	2	0	0	1	0	1
00:23:10.700000	00:54:53.300000	354557000000000				1	0					32	710447421				1	5	0		4		1	9	1	0	0		1	0	2		0	1			1		0			0	2	1	0	0	3	2	1
00:56:20.700000	00:22:35.300000	354557000000000				1	0					21	792579697				0				2		1	3	1	0	0		1	0	2		0	0			1		0			1	2	1	0	0	1	0	1
00:34:34.800000	00:12:20.800000	354557000000000				1	0					22	706288235				0				2		0			1				1			0	0			1		1	0			1	1	0	0	1	0	1
00:31:53.600000	00:10:20.400000	354557000000000				1	0					25	711472076				1	5	0		1		1	4	1	2				1			0	0			1		1	0		0	2	1	0	0	3	1	1
00:56:01.300000	00:42:05.200000	354557000000000				1	0					24	712002787				1	4	0		2		1	5	1	1				0	2		1	1			1		1	0		0	2	1	0	0	1	0	2
00:12:48.600000	00:41:02.100000	354557000000000				1	0					32	724944406				1	10	3		1		1	9	1	0	0		1	0	2		0	0			1		0			1	2	1	0	0	2	2	1
00:49:03.900000	00:01:29.600000	354557000000000				1	0					22	706513861				1	3	3		4		0			0	4		0	0	3		1	1			1		0			1	3	2	0	0	1	1	2
00:51:19.700000	00:07:37.900000	354557000000000				1	0					20	707462454				1	2	0		2		1	1	1	0	0		1	0	0		0	0			1		0			1	2	1	0	0	0	0	1
00:22:10.600000	00:33:33.400000	354557000000000				1	0					33	718952975				1	15	3		1		1	17	1	0	0		1	0	2		0	0			1		0			1	2	1	0	1	0	0	1
00:46:50	00:03:55.300000	354557000000000				1	0					31	727547712				1	2	1		1		1	11	1	0	0		0	0	2		0	0			1		1	0		0	2	1	0	0	3	3	1
00:15:16.100000	00:05:27.800000	354557000000000				1	0					23	714202059				1	1	3		4		0			0	6		1	0	5		0	0			1		0			1	2	2	0	0	3	1	1
00:35:01.300000	00:45:28.800000	354557000000000				1	0					21	792095451				1	2	0		2		1	2	1	0	0		1	0	2		0	0			1		0			1	2	1	0	0	0	0	1
00:30:44.100000	00:16:33.800000	354557000000000				1	0					23	711823791				1	4	0		4		1	3	1	1				0	2		0	0			1		0			1	2	1	0	0	0	0	1
00:18:35.600000	00:56:02.700000	354557000000000				1	0					34	724254337				1	15	0		2		1	15	1	0	0		0	0	2		0	0			1		0			1	2	1	0	0	1	0	1
00:58:48	00:17:14.300000	354557000000000				1	0					21	722751662				1	1	0		2		1	1	1	0	0		1	0	2		0	0			1		0			1	2	1	0	0	0	0	1
00:22:44.600000	00:35:19.600000	354557000000000				1	0					26	717916131				1	1	0		2		0			1				1			0	0			1		1	1			1	1	0	0	0	0	1
00:52:39.100000	00:34:16.300000	354557000000000				1	0					20	708711125				1	1	0		2		1	1	1	0	0		1	1			0	0			1		0			1	2	1	0	0	1	1	1
00:42:59.600000	00:33:10	354557000000000				1	0					20	702561498				1	1	0		2		1	2	1	0	0		1	0	2		0	0			1		0			1	2	1	0	0	1	1	1
00:55:56.400000	00:21:29.700000	354557000000000	639031000000000	8.9254e+19		1	0					26	705966386				0				2		1	6	1	1				0	2		0	1			1		1	0		0	3	3	0	0	3	2	2
00:30:46.900000	00:17:00.100000	354557000000000	639031000000000	8.9254e+19		1	0					31	721374899				0				3	Kenyatta university	1	9	1	2				0	2		0	1			1		1	0		1	2	1	0	0	2	1	1
00:17:09.600000	00:57:27.100000	354557000000000	639031000000000	8.9254e+19		1	0					34	790390306				1	7	0		2		1	7	1	0	0		1	0	2		0	0			1		1	0		1	2	1	0	0	2	1	2
00:57:48.100000	00:17:37.400000	354557000000000	639031000000000	8.9254e+19		1	0					32	703771754				0				2		1	1	0	0	0		1	0	2		0	1			1		0			1	2	1	0	0	0	0	1
00:42:01.800000	00:10:19	354557000000000	639031000000000	8.9254e+19		1	0					27	711386720				1	3	0		2		0			1				0	3		0	0			1		0			0	2	2	0	0	1	0	1
00:46:37.200000	00:22:20.500000	354557000000000				1	0					29	717554029				1	9	4	Marriage	1		1	9	1	0	0		1	0	2		0	0			1		0			1	2	1	0	0	1	0	1
00:22:27.200000	00:17:21.200000	354557000000000				1	0					30	712640126				1	10	4	Marriage	1		1	10	1	0	0		1	0	2		0	0			1		0			1	2	1	1	1	2	1	1
00:17:28.300000	00:55:18.200000	354557000000000				1	0					27	724053636				1	5	1		1		1	1	1	0	0		1	0	2		0	0			1		0			1	2	1	0	0	2	1	1
00:57:20.900000	00:27:48.700000	354557000000000				1	0					36	714237723				1	20	1		2		1	20	1	0	0		1	0	2		0	0			1		1	0		1	3	1	1	0	2	2	2
00:34:27.300000	00:01:51.300000	354557000000000				1	0					34	726892443				1	10	1		4		1	15	1	0	0		1	0	2		0	0			1		1	0		1	2	1	0	0		1	2
00:11:54.300000	00:33:34.500000	354557000000000				1	0					26	716448602				1	5	2		1		1	5	1	0	0		0	0	2		0	0			1		0			1	2	1	0	0	1	1	1
00:49:32.900000	00:32:51.200000	354557000000000				1	0					22	703388422				1	8	0		1		1	8	1	0	0		0	0	2		0	0			1		0			1	2	1	0	0	1	1	1
00:16:00.600000	00:31:48	354557000000000				1	0					20	719732264				1	8	3		1		0			0	4		0	0	3		0	0			1		1	0		1	2	2	0	0	0	0	2
00:52:37.900000	00:28:57.500000	354557000000000				1	0					36	723248579				0				1		1	12	1	0	0		0	0	2		1	1			1		1	0		1	2	1	0	0	2	1	2
00:29:25	00:06:28.800000	354557000000000				1	0					24	724171149				0				2		0			1				1			0	0			0		1	1			1	1	0	0	1	0	1
00:47:01.400000	00:04:37.200000	354557000000000				1	0					28	714863159				0				2		1	14	1	0	0		0	0	2		0	0			1		1	0		1	2	1	0	0	2	2	2
00:53:39.600000	00:34:41.100000	354557000000000	639031000000000	8.9254e+19		1	0					35	718289363				1	10	1		1		0			1				1			0	0			1		1	0			3	3	2	2	2	0	1
00:34:45.300000	00:07:15.500000	354557000000000	639031000000000	8.9254e+19		1	0					38	722716936				0				1		0			1				1			0	0			1		1	0			2	0	0	0	0	0	1
00:07:20.300000	00:33:22.100000	354557000000000	639031000000000	8.9254e+19		1	0					23	717556001				1	5	0		1		1	5	1	0	0		1	0	2		0	0			1		1	0		1	2	1	0	0	1	0	1
00:33:37.200000	00:13:28	354557000000000	639031000000000	8.9254e+19		1	0					29	720042473				1	2	1		2		1	10	1	0	0		1	0	2		0	0			1		0			1	2	1	0	0	2	1	1
00:13:47.800000	00:43:24.600000	354557000000000	639031000000000	8.9254e+19		1	0					22	790412755				0				2		1	4	1	0	0		1	0	2		0	0			1		1	0		1	2	1	0	0	1	0	2
00:47:47.200000	00:06:07.500000	354557000000000	639031000000000	8.9254e+19		1	0					23	721673793				1	10	0		3	Bachelor of fashion design/catering	0			0	2		1	1			0	0			1		1	0		1	5	3	0	0	0	0	5
00:29:51.700000	00:31:20.100000	354557000000000				1	0					20	707254454				1	1	1		1		1	7	1	0	0		1	0	2		0	0			1		0			1	2	1	0	0	2	1	1
00:54:13	00:56:34.600000	354557000000000				1	0					18	718016709				0				1		0			0	4		0	0	3		0	0			0		0			1	3	2	2	0	1	1	2
00:18:35.500000	00:59:14.400000	354557000000000				1	0					25	700090769				1	6	0		1		1	3	1	0	0		1	1			0	0			0		0			1	2	1	0	0	0	0	2
00:34:19.900000	00:58:41.700000	354557000000000				1	0					22	726093737				1	2	1		2		1	6	1	0	0		1	0	2		0	0			1		0			1	2	1	0	0	2	0	2
00:52:28.900000	00:31:31.600000	354557000000000				1	0					30	703327629				1	11	1		2		1	10	1	2				0	2		0	0			0		1	0		1	2	1	0	0	2	1	2
00:12:39.900000	00:57:49.900000	354557000000000				1	0					20	703228399				0				3	Criminology	0			0	2		1	0	0		0	0			1		1	1		1	3	2	3	2	0	0	3
00:28:39.200000	00:05:26.900000	354557000000000				1	0					22	706977626				0				2		0			0	4		0	0	3		0	0			0		1	1		1	4	2	2	1	0	0	2
00:28:52.800000	00:52:08.100000	354557000000000				1	0					25	703894778				1	5	0		1		1	4	1	0	0		1	0	2		0	0			1		0			1	2	1	0	0	2	1	1
00:54:21	00:32:44.700000	354557000000000				1	0					20	726120664				1	2	0		2		1	2	1	0	0		1	0	2		0	0			1		0			1	2	1	0	0	2	2	1
00:32:02.300000	00:32:06.900000	354557000000000				1	0					19	716073746				1	3	0		2		1	2	1	0	0		1	0	2		0	0			1		0			1	2	1	0	0	1	1	1
00:56:01.600000	00:25:47.700000	354557000000000				1	0					22	700299764				1	2	0		2		1	4	1	0	0		1	0	2		0	0			1		0			1	2	1	0	0	2	1	1
00:31:08.900000	00:31:55.100000	354557000000000				1	0					24	888888888				1	4	0		2		1	8	1	0	0		1	0	2		0	0			1		0			1	2	1	0	0	3	1	1
00:04:13.300000	00:20:48.500000	354557000000000				1	0					27	711248108				1	0	4	Moved in with husband	1		1	7	1	0	0		1	0	2		0	0			1		0			1	2	1	0	0	2	0	1
00:53:02.900000	00:18:17.500000	354557000000000				1	0					33	790412686				1	8	4	Got married	1		1	7	1	0	0		1	0	2		0	0			1		0			1	2	1	0	0	3	3	1
00:30:07.900000	00:06:43.100000	354557000000000				1	0					38	722619195				1	17	0		1		1	20	1	0	0		1	0	2		0	0			1		0			1	2	1	0	0	4	1	1
00:54:31.900000	00:05:14.700000	354557000000000				1	0					30	722149606				1	15	1		1		1	13	1	2				0	2		0	0			1		1	0		1	2	1	0	0	3	2	2
00:16:20.300000	00:03:42.600000	354557000000000				1	0					33	721950843				1	20	1		1		1	15	1	0	0		1	0	2		0	0			1		1	0		1	2	1	2	0	1	0	2
00:43:57.400000	00:01:56.300000	354557000000000				1	0					30	706187499				1	4	0		2		0			1				1			0	0			1		1	1			1	1	0	0	2	0	1
00:15:08.900000	00:00:18.500000	354557000000000				1	0					30	714755352				1	5	1		2		1	10	1	0	0		1	0	2		0	0			1		1	1		1	2	1	0	0	2	1	1
00:42:49	00:49:36	354557000000000				1	0					23	715416751				1	3	0		1		1	3	1	0	0		1	0	2		0	0			1		0			1	2	1	0	0	1	1	1
00:33:38.400000	00:33:55.300000	354557000000000				1	0					20	705484099				1	0	0		1		1	2	1	0	0		1	1			0	0			1		0			1	2	1	0	0	1	0	1
00:06:49.900000	00:52:07.700000	354557000000000				1	0					21	707144626				1	1	0		1		1	2	1	0	0		1	0	2		0	0			1		0			1	2	1	0	0	2	1	1
00:11:36.100000	00:21:50.900000	354557000000000				1	0					22	719584204				1	3	0		2		1	6	1	1				0	2		0	0			1		1	0		1	2	1	0	0	2	1	2
00:26:41.200000	00:53:15.700000	354557000000000				1	0					26	717767857				0				1		1	13	1	2				0	2		0	0			1		1	0		1	2	1	0	2	2	2	2
00:54:33.100000	00:22:21.300000	354557000000000				1	0					25	704190305				1	3	0		1		1	5	1	0	0		1	0	2		0	0			1		0			1	2	1	0	0	2	2	1
00:24:03.700000	00:51:19.300000	354557000000000				1	0					27	717075161				1	16	0		1		1	16	1	0	0		1	0	2		0	0			1		0			1	2	1	1	0	5	4	1
00:06:29.200000	00:19:26.600000	354557000000000				1	0					19	702766647				1	0	0		1		0			0	100	My sister	0	0	6	My sister	0	0			1		0			1	2	2	0	0	0	0	1
00:52:49.500000	00:12:58.100000	354557000000000				1	0					24	712953119				1	2	0		4		1	2	1	0	0		1	0	2		0	0			1		0			1	2	1	0	0	1	1	1
00:44:54.600000	00:53:44.500000	354557000000000				1	0					21	712571259				1	6	0		2		0			0	4		1	0	3		0	0			1		0			1	3	2	0	0	1	0	1
00:29:59	00:40:57.700000	354557000000000				1	0					26	706668948				1	5	0		2		1	6	1	1				0	2		0	0			1		0			1	2	1	0	0	1	0	1
00:48:11.900000	00:40:29.200000	354557000000000				1	0					40	720221318				1	8	3		2		0			1				1			0	0			1		1	0			1	1	0	0	1	0	1
00:17:15.100000	00:37:23.700000	354557000000000				1	0					35	700915947				1	3	0		2		1	9	1	0	0		1	0	2		0	0			0		0			1	2	1	0	0	4	2	1
00:20:07.200000	00:45:38.900000	354557000000000				1	0					25	714771048				1	3	0		1		1	3	1	1				0	2		0	0			1		1	0		1	2	1	0	0	1	0	2
00:52:46.600000	00:40:01.800000	354557000000000				1	0					30	710128979				1	12	3		1		1	7	1	0	0		1	0	2		0	0			1		1	0		1	2	1	0	0	2	1	2
00:28:10	00:33:50.200000	354557000000000				1	0					26	727694119				1	9	3		1		1	6	1	0	0		1	0	2		0	0			1		0			1	2	1	0	0	2	2	1
00:22:36.900000	00:47:22	359297000000000	639021000000000	8.9254e+19		1	0					24	721240254				1	10	0		1		1	5	1	1				1			0	0			1		1	0			2	1	0	0	0	0	2
00:01:34.700000	00:30:33.600000	359297000000000	639021000000000	8.9254e+19		1	0					22	714430831				1	0	0		2		1	3	1	1				1			0	0			1		0				2	1	0	0	2	1	1
00:20:29.500000	00:46:53.700000	359297000000000	639021000000000	8.9254e+19		1	0					30	724707991				1	8	0		1		1	7	1	1				1			0	0			1		1	0			2	1	0	0	2	2	2
00:53:02.600000	00:15:47.500000	359297000000000	639021000000000	8.9254e+19		1	0					19	708412536				1	0	1		1		1	1	1	2				1			0	0			1		1	0		1	2	1	0	0	0	0	1
00:12:03.900000	00:35:31.800000	359297000000000	639021000000000	8.9254e+19		1	0					29	711476918				0				1		1	14	1	1				1			0	0			1		1	0			2	1	0	0	0	0	2
00:53:18.900000	00:36:26.600000	352895000000000				1	0					23	719481207				1	5	3		2		0			1				1			0	0			1		0				2	2	0	0	0	0	2
00:12:56.700000	00:25:44.400000	352895000000000				1	0					22	729592005				1	2	3		2		1	1	1	0	0		1	0	2		0	0			1		0			1	2	1	0	0	1	1	1
00:50:11.400000	00:17:11.800000	352895000000000	639030000000000	8.9254e+19		1						25	701792936				1	4	2		1		1	4	1	0	0		1	0	2		0	0			1		1	0
00:25:49.400000	00:46:43.500000	352895000000000	639030000000000	8.9254e+19		1	0					24	723212618				1	2	0		2		1	3	1	0	0		1	0	2		0	0			1		0			1	2	1	0	0	0	0	1
00:00:58.200000	00:25:53.800000	352895000000000	639030000000000	8.9254e+19		1	0					34	727876334				0				4		0			1				1			0	0			1		1	0			1	1	0	0	3	1	1
00:36:18.500000	00:51:19.300000	352895000000000	639030000000000	8.9254e+19		1	0					25	713840677				1	6	0		2		1	2	1	0	0		1	0	2		0	0			1		0			1	2	1	0	0	0	0	1
00:31:31.400000	00:23:51.100000	354557000000000	639031000000000	8.9254e+19		1	0					21	718035402				0				4		0			0	100	Parents	1	0	3		0	0			1		1	0		1	3	2	0	0	0	0	2
00:37:10.300000	00:20:20.400000	354557000000000	639031000000000	8.9254e+19		1	0					23	714535155				1	3	0				1	3	1	0	0		1	0	2		0	0			1		1	0		1	2	1	0	0	1	1	1
00:56:41.400000	00:09:21.600000	354557000000000	639031000000000	8.9254e+19		1	0					28	729904837				0				1		1	4	1	0	0		1	0	2		0	0			1		1	0		1	3	1	0	0	1	0	2
00:39:46.700000	00:21:06.300000	354557000000000	639031000000000	8.9254e+19		1	0					23	707900982				0				2		0			0	2		0	0	0		0	0			1		0			1	3	2	1	1	3	3	2
00:33:37.700000	00:44:33	354557000000000	639031000000000	8.9254e+19		1	0					25	712265590				1	1	0		1		1	3	1	0	0		1	0	2		0	0			1		0			1	2	1	0	0	1	0	1
00:49:25.100000	00:02:06.200000	354557000000000	639031000000000	8.9254e+19		1	0					24	790139804				1	3	0		2		1	5	1	0	0		0	0	2		0	0			1		0			1	2	1	0	0		2	1
00:48:22.600000	00:11:34.400000	354557000000000				1	0					22	701551807				1	1	4	Got married	2		1	0	1	0	0		1	0	2		0	0			1		0			1	2	1	0	0	0	0	1
00:34:52.300000	00:47:46.400000	354557000000000	639031000000000	8.9254e+19		1	0					28	725653710				0				2		1	8	1	0	0		1	0	2		0	0			1		0			1	2	1	0	0	2	2	1
00:11:38.200000	00:36:40.200000	354557000000000				1	0					18	726366118				1	4	0		1		1	0	1	0	0		1	0	2		0	0			1		0			1	2	1	0	0	1	1	1
00:11:56.300000	00:03:40	354557000000000				1	0					27	712336287				1	2	0		1		0			1				1			0	0			1		1	1			1	1	0	0	3	3	1
00:12:07.500000	00:44:06.200000	354557000000000				1	0					21	712474953				1	0	4	Relocated from another place	1		1	4	1	0	0		1	0	2		0	0			1		0			1	2	1	0	0	1	0	1
00:12:19.100000	00:05:25.200000	354557000000000				1	0					18	708892286				1	0	4	Got married	1		1	0	1	0	0		1	0	2		0	0			1		0			1	2	1	0	0	0	0	1
00:12:28.800000	00:58:05.400000	354557000000000				1	0					20	770351868				1	1	4	Relocated to dandora	2		1	2	1	0	0		1	0	2		0	0			1		0			1	4	2	0	0	1	1	1
00:12:42.300000	00:01:47.700000	354557000000000				1	0					20	717299242				1	4	0		2		1	3	1	0	0		1	0	2		0	0			1		0			1	2	1	0	0	2	2	1
00:45:54.500000	00:33:03.100000	354557000000000				1	0					24	790941413				1	1	0		2		1	5	1	0	0		1	0	2		0	0			1		0			1	2	1	0	0	1	0	1
00:09:19	00:29:44	354557000000000				1	0					20	701348367				1	3	0		2		1	3	1	0	0		1	0	2		0	0			1		0			1	2	1	0	0	1	0	1
00:26:20.800000	00:28:37	354557000000000				1	0					23	722257723				1	1	0		2		1	3	1	0	0		1	0	2		0	0			1		0			1	2	1	0	0	1	0	1
00:45:44.100000	00:27:42.800000	354557000000000				1	0					23	792751754				1	0	0		1		1	0	1	0	0		1	0	2		0	0			1		0			1	2	1	0	0	0	0	1
00:27:52.500000	00:26:02.200000	354557000000000				1	0					22	719461221				1	2	0		2		1	2	1	0	1		1	0	2		0	0			1		0			1	2	1	0	0	2	2	1
00:49:47.600000	00:25:18.700000	354557000000000				1	0					19	707455631				1	0	0		0		1	0	0	0	0		1	0	2		0	0			1		0			1	2	1	0	0	1	1	1
00:09:53	00:24:15.900000	354557000000000				1	0					31	725367724				1	8	0		1		1	8	1	0	0		1	0	2		0	0			0		0			1	2	1	0	0	2	0	1
00:32:44.400000	00:22:56.500000	354557000000000				1						25	712839073				1	2	0		2		0			1				1			0	0			1		1	1
00:27:36.700000	00:10:21.600000	354557000000000				1	0					29	700869287				0				1		1	9	1	0	0		0	0	2		0	0			1		1	0		1	2	1	0	0	2	1	2
00:32:04.300000	00:22:08.500000	354557000000000				1	0					27	706867100				1	3	2		1		1	7	1	2				0	2		0	0			1		0			1	2	1	0	0	1	0	1
00:47:31.600000	00:08:53.500000	354557000000000				1	0					27	711934773				1	8	2		1		1	7	1	0	0		1	0	2		0	0			1		1	0		1	2	1	0	0	2	2	2
00:24:22.500000	00:23:32.500000	354557000000000	639031000000000	8.9254e+19		1	0					22	796889407				1	2	0		2		1	4	1	0	0		1	0	2		0	0			1		0			0	2	1	0	0	1	1	1
00:28:32.300000	00:10:25.500000	354557000000000	639031000000000	8.9254e+19		1	0					34	725227900				1	1	1		2		1	9	1	0	0		1	0	2		0	0			1		1	0		0	2	1	0	0	3	2	2
00:44:39.800000	00:55:07.100000	354557000000000				1	0					18	705916041				0				2		0			0	100	Brother	0	0	6	Brother	0	0			1		0			1	3	2	0	0	1	1	1
00:55:24.500000	00:10:52.300000	354557000000000				1	0					29	717596838				1	6	3		1		1	3	1	0	0		1	0	2		0	0			1		1	0		1	2	1	0	0	2	1	2
00:15:34.700000	00:52:49.400000	354557000000000	639031000000000	8.9254e+19		1	0					26	703839198				1	3	2		2		1	2	0	0	0		1	0	2		1	1			1		1	0		0	2	1	0	0	1	1	2
00:17:10.400000	00:51:58.600000	354557000000000				1	0					20	702306167				1	3	0		2		1	2	1	0	0		1	0	2		0	0			1		0			1	2	1	0	0	2	1	1
00:57:25.900000	00:19:14	354557000000000				0	0					25	716570600				1	0	0		1		1	4	1	0	0		1	0	2		0	0			1		0			1	2	1	0	0	2	0	1
00:59:24.400000	00:34:21.300000	354557000000000	639031000000000	8.9254e+19		1	0					28	717003193				1	3	3		1		1	3	1	0	0		1	0	2		0	1			1		0			1	2	1	0	0	1	1	1
00:27:04	00:56:08.500000	354557000000000				1	0					31	707455631				1	7	3		2		1	8	1	2				1			0	0			1		1	0		1	2	1	0	0	3	1	2
00:41:29.900000	00:32:08.500000	354557000000000	639031000000000	8.9254e+19		1	0					30	719167735				1	3	0		1		1	3	1	2				0	2		0	0			1		0			1	2	1	0	0	1	0	1
00:56:28.500000	00:12:28.200000	354557000000000				1	0					21	733327619				1	1	0		1		1	2	1	0	0		0	0	2		0	0			1		0			1	2	1	0	0	1	1	1
00:15:08.200000	00:41:16.600000	354557000000000				1	0					28	711382472				1	4	0		1		0			1				1			0	0			1		1	0			1	1	0	0	2	2	1
00:15:29.100000	00:52:09.200000	354557000000000				1	0					28	727147073				1	5	0		2		0			1				1			0	0			1		1	0			1	1	0	0	1	0	1
00:11:16.800000	00:06:45.600000	354557000000000				1	0					20	701207442				1	1	0		1		1	3	1	0	0		0	0	2		1	1			1		1	0		1	2	1	0	0	1	1	2
00:10:33.800000	00:35:53.100000	354557000000000				1	0					30	704652281				0				4		1	3	0	0	0		1	0	2		0	0			1		1	0		1	2	1	0	0	1	0	2
00:26:11.500000	00:38:43.500000	354557000000000				1	0					20	711822096				0				4		0			1				1			0	0			1		1	1			1	1	0	0	0	0	1
00:38:47.700000	00:46:54.900000	354557000000000				1	0					24	708211753				1	5	2		2		1	2	1	0	0		1	0	2		0	0			1		0			1	2	1	0	0	1	1	1
00:55:37.500000	00:35:24.200000	352895000000000				1	0					22	728389019				1	0	0		2		1	2	1	0	0		1	0	2		1	1			1		1	0		1	2	1	0		1	1	2
00:39:20.900000	00:19:43	352895000000000				1	0					32	716881713				1	13	0		2		1	15	1	0	0		1	0	2		0	0			1		1	1		1	2	1	0		3	0	2
00:25:46.400000	00:01:46.800000	352895000000000				1	0					21	795448071				1	1	0		2		1	3	1	0	0		1	0	2		0	0			1		0			1	2	1	0		1	0	1
00:10:19.800000	00:00:18.500000	352895000000000				1	0					26	797488725				1	3	0		2		1	6	1	0	0		1	0	2		0	0			1		0			1	2	1	0		3	0	1
00:50:43.700000	00:10:25.400000	354557000000000				1	0					25	703159315				0				2		0			1				1			0	0			1		1	0			1	1	0	0	1	0	1
00:13:16.200000	00:06:40.800000	354557000000000				1	0					21	729402916				1	3	3		2		0			0	6		1	0	5		0	0			1		1	1		1	5	3	0	0	0	0	2
00:31:57.600000	00:02:09	354557000000000				1	0					25	722676883				0				3	Maseno	0			0	2		1	0	0		0	0			1		0			1	5	3	0	0	0	0	2
00:48:14.300000	00:01:51.100000	354557000000000				1	0					31	723904591				1	13	0		4		1	9	1	0	0		1	0	2		0	0			1		1	0		1	2	1	0	0	3	2	2
00:43:43.200000	00:04:12.200000	354557000000000				1	0					23	708313360				1	5	0		2		1	1	1	0	0		1	0	2		0	0			1		1	0		1	2	1	0	0	1	1	2
00:24:44	00:34:41.200000	354557000000000				1	0					26	708284881				1	7	0		4		1	7	1	2				0	2		0	0			1		1	1		1	2	1	0	0	2	1	2
00:42:54.900000	00:41:06	354557000000000				1	0					35	710823432				1	6	0		1		1	7	1	2				0	2		0	0			1		0			1	2	1	0	0	3	1	1
00:51:54.700000	00:59:56.500000	354557000000000				1	0					25	725728239				1	20	4	Close to countryside	2		1	5	1	2				0	2		0	0			1		1	1		1	2	1	0	0	3	2	2
00:21:03	00:52:34.800000	354557000000000				1	0					48	727458017				1	12	1		4		0			1				1			0	0			1		1	0			1	1	0	0	0	0	1
00:09:14.800000	00:57:58.200000	354557000000000				1	0					28	715727327				1	7	0		2		1	7	1	2				0	2		0	0			1		0			1	2	1	0	0	2	1	1
00:07:06.300000	00:19:12.700000	354557000000000				1	0					23	708201254				0				2		0			0	4		1	1			1	0			0		1	0		1	4	3	0	0	0		3
00:41:54.700000	00:54:19.400000	354557000000000				1	0					29	714849306				1	12	0		2		1	12	1	0	0		1	0	2		0	0			1		0			1	2	1	0	0	3	2	2
00:54:23.200000	00:00:56.900000	354557000000000				1	0					20	703852729				1	5	0		1		1	5	1	0	0		1	0	2		0	0			1		0			1	2	1	0		1	0	1
00:02:00.100000	00:25:41.900000	354557000000000				1	0					24	706594917				1	7	0		2		1	5	1	0	0		1	0	2		0	0			1		0			1	2	1	0		1	0	1
00:25:46.500000	00:16:48.700000	354557000000000				1	0					25	737699489				1	3	0		1		1	3	1	0	0		1	0	2		0	0			1		0			1	2	1	0		1	0	1
00:43:28.500000	00:05:23.400000	354557000000000				1	0					20	705452801				0				2		0			0	4		1	0	0		0	0			1		0			1	2	2	0		2	1	1
00:20:14.500000	00:39:48	354557000000000				1	0					21	726601078				1	2	0		1		1	8	1	0	0		1	0	0		0	0			1		1	0		1	2	1	0		3	2	2
00:39:51.100000	00:03:51.100000	354557000000000				1	0					19	706817116				1	1	0		1		1	1	1	0	0		1	0	2		0	0			1		0			1	2	1	0		1	1	1
00:03:54.600000	00:23:43.800000	354557000000000				1	0					24	707881278				1	4	0		1		1	4	1	0	0		1	0	2		0	0			1		0			1	3	1	0		1	1	1
00:23:47.700000	00:33:57.500000	354557000000000				1	0					30	705938798				1	10	0		1		1	20	1	0	0		1	0	2		0	0			1		0			1	4	1	1	0	1	0	1
00:34:00.700000	00:53:33.300000	354557000000000	639029000000000	8.9254e+19		1	0					18	720718273				1	5	0		1		1	3	1	0	0		1	0	2		0	0			1		0			1	2	1	0		0		1
00:53:37.700000	00:14:34.900000	354557000000000	639029000000000	8.9254e+19		1	0					43	727641517				0				1		1	-100	1	0	0		1	0	2		0	0			1		1	0		1	2	1	3	2	1	1	2
00:14:48.100000	00:33:39.800000	354557000000000	639029000000000	8.9254e+19		1	0					26	717716752				1	7	0		1		1	6	1	0	0		1	0	2		0	0			1		0			1	2	1	0		2	2	1
00:49:14	00:00:11.700000	354557000000000	639029000000000	8.9254e+19		1	0					18	792138892				0				2		0			1				1			1	0			1		0				1	1			1	1	1
00:14:38.800000	00:31:22.700000	354557000000000	639029000000000	8.9254e+19		1	0					32	712365223				1	12	0		2		0			1				1			0	0			1		0				1	1	1	1	1	1	1
00:56:11.600000	00:05:04.700000	354557000000000	639029000000000	8.9254e+19		1	0					22	703727497				0				3	Nairobi Aviation	0			1				1			0	0			1		1	0			1	1					1
00:08:31.900000	00:28:20.700000	354557000000000	639029000000000	8.9254e+19		1	0					36	724670521				1	20	0		1		1	1	1	0	0		1	0	2		0	0			1		0			1	2	1	0		1	1	1
00:51:07.500000	00:05:07.700000	354557000000000	639029000000000	8.9254e+19		1	0					21	717772257				1	3	0		2		0			0	2		1	0	0		0	0			1		0			1	3	2	2	1	2	2	1
00:49:08	00:35:24.600000	352895000000000	639031000000000	8.9254e+19		1	0					22	713838116				1	1	4	Marriage	2		1	1	1	0	0		1	0	2		0	0			1		0			1	2	1	0	0	1	0	1
00:41:12.100000	00:24:21.400000	352895000000000	639031000000000	8.9254e+19		1	0					24	724696220				1	5	2		3	Secretarial	1	3	1	0	0		1	0	2		0	0			1		0			1	2	1	0	0	1	1	1
00:27:02.800000	00:07:07.500000	352895000000000	639031000000000	8.9254e+19		1	0					25	701871575				1	12	0		2		1	5	1	0	0		1	0	2		0	0			1		0			1	2	1	0	0	2	2
00:09:13.300000	00:51:50.300000	352895000000000	639031000000000	8.9254e+19		1	0					22	717648879				1	2	3		2		1	1	1	0	0		1	0	2		0	0			1		1	1		1	2	1	0	0	0	0	2
00:58:54.400000	00:03:07.200000	352895000000000	639031000000000	8.9254e+19		1	0					40	717007569				0				2		1	7	1	2				0	2		0	0			1		1	1		1	3	2	1	1	2	1	2
00:38:29.300000	00:00:57.200000	351941000000000	639021000000000	8.9254e+19		1	0					21	700725922				1	1	0		2		0			0	4		1	0	3		0	0			1		0			1	3	2	0	0	0	0	1
00:02:23.700000	00:54:38.400000	351941000000000	639021000000000	8.9254e+19		1	0					23	723129624				1	2	4	My husband's job shifted to dandora	2		1	5	1	2				0	2		0	0			1		1	0		1	2	1	0	0	2	1	2
00:45:27.500000	00:08:28.400000	351941000000000	639021000000000	8.9254e+19		1	0					33	702209327				1	14	4	I liked it here	2		0			1				1			0	0			1		1	0			1	1	0	0	2	0	1
00:19:52.700000	00:44:59	351941000000000	639021000000000	8.9254e+19		1	0					27	715575832				1	8	2		1		1	8	1	0	0		1	0	2		0	0			1		1	1		1	2	1	1	0	2	1	2
00:04:56.200000	00:13:54	351941000000000	639021000000000	8.9254e+19		1	0					26	718072458				1	5	1		2		1	1	1	0	0		1	0	2		0	0			1		0			1	2	1	0	0	0	0	2
00:52:18.700000	00:12:32.200000	354557000000000				1	0					20	710141317				1	1	0		2		0			0	2		1	0	0		0	1			0		0			1	3	2	0	0	0	0	2
00:14:23.500000	00:41:01.100000	354557000000000				1	0					30	715406740				1	9	1		1		1	12	1	0	0		1	0	2		0	0			1		0			1	2	1	0	0	3	1	1
00:41:05.800000	00:16:25	354557000000000				1	0					23	706458307				1	2	4	Marriage	4		1	4	1	0	0		1	0	2		0	0			1		1	0		1	2	1	0	0	2	0	2
00:35:10.200000	00:03:21.500000	354557000000000				1	0					24	791837619				1	1	4	Marriage	2		1	3	1	0	0		1	0	2		0	0			0		0			1	3	2	0	0	1	1	1
00:04:24.200000	00:22:45.200000	354557000000000				1	0					22	715012801				1		0		3	Bachelor of business in information and technology	0			0	2		1	1			0	0			0		0			1	3	2	0	0	0	0	2
00:22:51.100000	00:52:45.200000	354557000000000				1	0					23	728778327				0				3	Bad in horticulture	0			0	4		1	0	3		0	0			1		0			1	2	2	0	0	1	0	1
00:51:51.800000	00:17:19.700000	354557000000000				1	0					24	719570558				1	2	0		1		1	2	1	0	0		1	0	2		0	0			1		0			1	2	1	0	0	1	1	1
00:21:52.900000	00:48:32.500000	354557000000000				1	0					23	791062920				1	1	3		2		0			0	6		1	0	5		0	0			1		1	1		1	2	2	0	0	0	0	2
00:49:24.300000	00:14:07.300000	354557000000000				1	0					22	718009325				1	3	3		4		0			1				1			0	1			1		1	1			2	2	0	0	0	0	2
00:19:06.500000	00:54:40.900000	354557000000000				1	0					24	720853908				1	2014	0		2		1	2	1	0	0		1	0	2		0	1			1		0			1	2	1	0	0	1	1	1
00:18:26.100000	00:42:27.500000	354557000000000				1	0					47	722771105				1	16	0		2		1	15	1	1				1			0	0			1		1	0			3	1	1	0	0	0	1
00:45:21	00:06:46.500000	354557000000000				1	0					26	723901293				1	2	3		4		0			1				1			0	0			1		1	1			1	1	0	0	0	0	1
00:51:26.900000	00:13:00.200000	354557000000000	639031000000000	8.9254e+19		1	0					21	725325625				1	1	0		2		1	1	1	1				0	2		0	0			1		0			0	2	1	0	0	1	0	1
00:15:31.900000	00:08:20.400000	354557000000000	639031000000000	8.9254e+19		1	0					35	724108669				1	6	0		2		0			1				1			0	0			1		1	0			1	1	0	0	1	0	1
00:39:54.500000	00:59:11	354557000000000	639031000000000	8.9254e+19		1	0					24	711107191				1	1	0		2		0			1				1			0	0			1		1	1			1	1	0	0	1	0	1
00:37:15.100000	00:09:30.900000	354557000000000	639031000000000	8.9254e+19		1	0					45	718554476				1	10	1		1		1	25	1	1				0	2		0	0			1		0			0	3	2	1	0	1	1	1
00:23:39.300000	00:07:06.200000	352895000000000	639030000000000	8.9254e+19		1	0					22	700710732				1	2	0		2		1	2	1	0	0		1	0	2		0	0			1		0			1	2	1	0	0	1	1	1
00:19:49	00:50:20.300000	352895000000000				1	0					28	711567236				1	11	0		1		0			0	0		1	0	2		0	0			1		1	0		1	2	1	0	0	3	1	2
00:52:25.800000	00:51:39.900000	352895000000000				1	0					34	720100834				1	5	1		2		1	15	1	0	0		1	1			0	0			1		1	0		1	2	1	0	0	2	0	2
00:17:25.200000	00:07:45.100000	352895000000000				1	0					28	713975863				1	14	0		1		0			1				1			0	1			1		0				1	1	0	0	3	0	1
00:08:15.400000	00:13:38.400000	352895000000000	639030000000000	8.9254e+19		1	0					24	718851932				0				2		1	2	1	0	0		1	1			0	0			1		0			1	2	1		0	1	1	1
00:21:22.200000	00:31:24.900000	352895000000000	639030000000000	8.9254e+19		1	0					19	797202827				0				2		0			1				1			0	0			1		1	0			1	0	0	0	0	0	1
00:32:03	00:45:21.400000	352895000000000	639030000000000	8.9254e+19		1	0					20	712438361				1	2	0		2		1	5	1	0	0		1	0	2		0	0			1		0			1	2	1	0	0	0	0	1
00:48:10.800000	00:50:11.900000	354557000000000				1	0					28	725549086				1	12	1		1		1	10	1	0	0		1	0	2		0	0			0		1	1		1	2	1	0	0	1	1	2
00:04:19.500000	00:49:02.800000	354557000000000				1	0					28	706306563				1	3	1		2		1	16	1	0	0		1	0	2		0	0			0		1	0		1	2	1	0	0	2	0	2
00:25:56	00:48:09.500000	354557000000000				1	0					22	782196374				1	3	0		2		1	3	1	0	0		1	0	2		0	0			0		1	1		1	2	1	0	0	1	1	2
00:41:43.400000	00:47:06.900000	354557000000000				1	0					30	711863991				1	2	0		2		1	4	1	0	0		0	0	2		0	0			0		0			1	2	1	0	0	3	1	2
00:02:05.800000	00:46:40.500000	354557000000000				1	0					18	705868237				1	1	0		1		1	1	1	0	0		1	0	2		0	0			0		0			1	2	1	0	0	0	0	2
00:27:55.600000	00:46:02.600000	354557000000000				1	0					35	720355699				0				2		1	14	1	0	0		1	0	2		0	0			0		0			1	2	1	1	0	1	0	2
00:51:30	00:06:05.500000	354557000000000				1	0					25	713439838				1	1	0		2		0			1				1			0	0			0		1	1			1	1	0	0	2	1	1
00:36:45.200000	00:33:40.800000	359297000000000	639021000000000	8.9254e+19		1	0					2	702724911				1	5	0		2		1	3	1	0	0		1	0	0		0	0			1		0			1	2	1	0	0	1	1	1
00:19:10.800000	00:41:21.400000	359297000000000	639021000000000	8.9254e+19		1	0					35	718279588				1	5	0		1		1	11	1	0	0		0	0	0		0	0			1		0			1	2	1	0	0	1	0	1
00:40:49.200000	00:45:43.900000	359297000000000	639021000000000	8.9254e+19		1	0					45	715754349				1	35	0		0		1	20	1	0	0		1	1			0	0			1		0			1	4	1	0	0	0	0	1
00:21:06.500000	00:38:46.500000	359297000000000	639021000000000	8.9254e+19		1	0					24	705753102				0				2		0			0	2		0	0	0		0	0			1		0			1	4	2	0	0	1	1	2
00:40:59.600000	00:10:51.400000	354557000000000				1	0					37	722145240				0				1		1	22	1	0	0		0	0	2		0	0			1		1	0		1	4	2	1	0	0	0	2
00:00:12.400000	00:11:59.300000	354557000000000				1	0					21	711951899				0				2		1	0	1	0	0		0	0	2		0	0			1		0			1	2	1	0	0	1	1	1
00:29:35.200000	00:11:13.400000	354557000000000				1	0					32	725535574				1	4	2		2		0			1				1			0	0			1		1	0			1	1	0	0	1	1	1
00:26:05.700000	00:06:28.600000	354557000000000				1	0					19	710141436				1	2	2		1		0			1				1			0	0			1		1	0			1	1	0	0	1	1	1
00:12:03.100000	00:28:28.700000	354557000000000				1	0					22	713494156				0				4		0			0	4		0	0	3		0	0			1		0			1	2	2	0	0	0	0	1
00:24:50.500000	00:27:59	354557000000000				1	0					19	792176662				1	5	0		4		0			0	4		0	0	3		0	0			1		0			1	2	2	0	0	0	0	1
00:35:53.700000	00:12:19.500000	354557000000000				1	0					22	772068602				1	2	0		1		1	2	1	0	0		1	0	2		0	0			1		0			1	2	1	0	0	3	2	1
00:06:14.900000	00:10:31.800000	354557000000000				1	0					22	705551617				1	3	0		1		1	3	1	0	0		1	0	2		0	0			1		0			1	2	1	0	0	1	1	1
00:51:03.200000	00:49:18.700000	354557000000000				1	0					21	712474953				1	0	0		1		1	4	1	0	1		1	0	2		0	0			0		0			0	2	1	0	0	1	0	1
00:01:34	00:40:53.100000	354557000000000				1	0					19	710642093				1	6	0		2		1	3	1	0	0		1	0	2		0	0			1		0			1	2	1	0	0	0	0	1
00:49:10.100000	00:39:46.300000	354557000000000				1	0					27	726101295				1	6	0		1		1	4	1	0	1		1	0	2		0	0			1		0			1	2	1	0	0	3	1	1
00:22:17.100000	00:37:13.400000	354557000000000				1	0					22	795368838				1	2	0		1		1	5	1	0	0		1	0	2		0	0			0		1	0		1	2	1	0	0	2	1	1
00:31:24.300000	00:26:27.800000	354557000000000				1	0					22	717710441				1	1	0		1		1	0	1	0	0		1	0	2		0	0			1		0			1	2	1	0	0	0	0	1
00:08:19	00:40:39.500000	354557000000000				1	0					31	727303251				1	10	1		4		0			1				1			0	0			1		1	1			1	1	0	0	0	0	1
00:27:58	00:47:18.200000	354557000000000				1	0					29	723664837				0				2		0			0	2		1	0	0		0	0			1		1	0		1	2	2	0	0	0	0	2
00:47:21.400000	00:10:55.100000	354557000000000				1	0					35	712222222				1	10	0		3	Finance	0			1				1			0	1			1		1	1			3	3	0	0	1	0	2
00:25:52.600000	00:00:44.700000	354557000000000				1	0					23	704108914				1	3	0		2		1	4	1	0	0		1	0	2		0	0			1		0			1	2	1	0	0	1	0	1
00:48:04.800000	00:53:47.500000	354557000000000				1	0					43	726041306				1	22	0		4		1	20	1	0	0		1	0	2		0	0			1		0			1	4	3	1	1	1	0	1
00:21:16.400000	00:56:18.700000	354557000000000				1	0					28	725326060				1	15	0		4		0			0	2		1	0	0		0	0			1		1	1		1	4	3	1	1	1	0	1
00:19:57.700000	00:50:19.800000	354557000000000				1	0					20	715010317				1	16	0		2		0			0	4		1	0	3		0	0			1		0			1	3	3	1	1	1	1	2
00:33:54.900000	00:22:26.800000	354557000000000				0	0					28	777777777				1	0	4	Marriage	2		1	2	1	0	0		1	0	2		0	0			1		0			1	2	1	0	0	0	0	1
00:02:46.200000	00:09:11.400000	354557000000000				1	0					28	701874701				1	9	0		2		1	10	1	0	0		1	0	2		0	0			1		0			1	2	1	0	0	2	2	1
00:46:54.200000	00:17:41.900000	354557000000000				1	0					22	715613803				1	5	4	Got married	1		1	5	1	0	0		1	0	2		0	0			1		0			1	2	1	0	0	2	0	1
00:52:53.900000	00:42:07	354557000000000				1	0					27	708198549				1	1	0		4		0			1				1			0	0			1		1	0			1	1	0	0	1	1	1
00:23:12.400000	00:21:30.200000	354557000000000				1	0					22	726513257				0				2		1	3	1	0	0		1	0	2		0	0			1		0			1	2	1	0	0	1	0	1
00:51:45.500000	00:06:47.600000	354557000000000				1	0					48	723755399				1	30	0		1		1	35	1	0	0		1	0	2		0	0			1		0			1	3	1	0	0	2	2	1
00:23:28.300000	00:53:02.400000	354557000000000				1	0					31	704134508				0				2		1	11	1	0	0		1	0	2		0	0			1		1	0		1	2	1	0	0	3	2	2
00:23:37.300000	00:58:55.400000	354557000000000				1	0					18	729222855				1	0	0		2		0			0	100	Sister	1	1			0	0			1		0			1	3	2	0	0	1	0	2
00:23:56.400000	00:32:40.100000	354557000000000				1	0					23	732811914				1	1	0		2		1	0	1	0	0		1	0	2		0	0			1		0			1	2	1	0	0	0	0	1
00:24:02.400000	00:49:05	354557000000000				1	0					28	707899123				0				1		1	6	0	0	0		1	0	2		0	0			1		1	1		1	2	1	0	0	1	1	2
00:15:13.200000	00:56:54.700000	354557000000000	639031000000000	8.9254e+19		1	0					24	795534694				1	1	0		2		1	0	1	0	0		1	0	2		0	0			1		0			0	2	1	0	0	1	1	1
00:05:36.300000	00:55:43.500000	354557000000000	639031000000000	8.9254e+19		1	0					25	718122603				1	2	0		4		1	2	1	0	0		1	0	2		0	1			1		0			0	2	1	0	0	1	0	1
00:55:50.200000	00:28:44.700000	354557000000000	639031000000000	8.9254e+19		1	0					23	721956741				0				1		0			0	4		1	0	3		0	0			1		0			0	4	3	0	0	4	2	3
00:29:40.400000	00:57:43.400000	354557000000000	639031000000000	8.9254e+19		1	0					22	707700611				0				2		0			0	4		1	0	3		0	0			1		1	0		1	5	4	0	0	4	2	3
00:09:14.400000	00:45:23.500000	354557000000000	639031000000000	8.9254e+19		1	0					24	708735999				1	5	4	I just decided to stay here	2		1	5	1	0	0		1	0	2		0	0			1		1	0		0	2	1	0	0	1	0	2
00:51:16.900000	00:41:41.100000	354557000000000	639031000000000	8.9254e+19		1	0					26	795985937				1	7	4	When I came to Nairobi,was told here's the best	2		1	3	1	0	0		1	0	2		0	1			1		1	0		1	2	1	0	0	1	1	2
00:37:52	00:23:54.700000	354557000000000				1	0					21	722369084				1	5	0		2		1	4	1	2				0	2		0	0			1		0			1	2	1	0	0	2	0	1
00:50:15.500000	00:06:43.100000	354557000000000				1	0					36	705368403				1	7	0		2		1	14	1	2				0	2		0	0			1		0			1	2	1	0	0	4	1	1
00:35:08.700000	00:10:20.400000	354557000000000				1	0					34	706511529				1	7	0		2		1	1	1	2				0	2		0	0			1		0			1	2	1	0	0	2	1	1
00:39:48.600000	00:22:42.900000	354557000000000				1	0					41	713264117				1	15	1		2		0			1				1			0	0			1		1	0			2	2	1	0	0	0	1
00:55:34.500000	00:18:40.100000	354557000000000				1	0					23	717944004				0				4		0			0	4		1	0	3		0	0			1		1	0		1	2	2	0	0	1	0	1
00:15:53.500000	00:14:42.400000	354557000000000				1	0					30	712091498				1	10	0		1		1	18	1	2				0	2		0	0			1		1	0		1	2	1	0	0	3	1	2
00:58:45.800000	00:03:18.700000	354557000000000	639029000000000	8.9254e+19		1	0					18	791901138				1	2	0		1		0			0	3		1	0	5		0	0			1		0
00:03:24.800000	00:16:54	354557000000000	639029000000000	8.9254e+19		1	0					23	720741281				1	3	0		1		1	11	1	0	0		1	0	2		0	0			1		0			1	2	1	0		2	1	1
00:16:57.900000	00:31:26	354557000000000	639029000000000	8.9254e+19		1	0					18	706120021				1	2	0		2		0			0	6		1	1			0	0			0		0			1	3	2	0		2	2	1
00:31:29.500000	00:50:45.100000	354557000000000	639029000000000	8.9254e+19		1	0					37	726438622				1	5	0		1		1	12	1	0	0		1	0	2		0	0			1		0			1	2	1	0		3	1	1
00:51:17.900000	00:19:35.900000	354557000000000	639029000000000	8.9254e+19		1	0					19	722822840				0				2		0			0	2		1	0	0		0	0			1		0			1	4	3	5	4	1	1	3
00:18:08	00:20:20.400000	354557000000000	639029000000000	8.9254e+19		1	0					23	714743964				1	3	0		1		1	5	1	0	0		1	0	2		0	0			1		0			1	2	1	0		1	0	1
00:14:21.200000	00:46:44.700000	352895000000000	639031000000000	8.9254e+19		1	0					24	701523235				1	2	3		2		0			1				1			0	0			1		1	1			1	1	0	0	0	0	1
00:48:19.300000	00:36:33.600000	352895000000000	639031000000000	8.9254e+19		1	0					40	715800316				1	6	4	Post election violence	2		0			1				1			0	0			0		1	1			2	1	1	0	0	0	1
00:40:37.400000	00:34:03.900000	352895000000000	639031000000000	8.9254e+19		1	0					33	715031723				0				2		0			1				1			0	0			1		1	1			1	1	0	0	2	1	1
00:34:09.700000	00:09:01.700000	352895000000000	639031000000000	8.9254e+19		1	0					29	725333355				0				1		1	1	0	0	0		1	0	2		1	0			1		0			1	2	1	0	0	3	2	1
00:44:12.600000	00:08:29.900000	352895000000000	639031000000000	8.9254e+19		1	0					18	772064187				1	2	4	Marriage	1		1	1	1	0	0		1	0	2		0	0			1		0			1	2	1	0	0	0	0	1
00:48:12.900000	00:16:49.200000	351941000000000	639021000000000	8.9254e+19		1	0					31	720961180				1	6	2		1		1	12	1	2				0	2		0	0			1		0			1	2	1	0	0	4	2	1
00:18:59.800000	00:54:31.700000	351941000000000	639021000000000	8.9254e+19		1	0					27	707872272				1	8	4	Marriage	2		1	8	1	2				1			0	0			1		1	0		0	2	1	0	0	1	0	2
00:56:20	00:25:21.200000	351941000000000	639021000000000	8.9254e+19		1	0					19	790291578				1	0	0		2		0			0	6		1	0	5		0	0			0		0			1	3	2	0	0	3	2	1
00:25:54.400000	00:52:45	351941000000000	639021000000000	8.9254e+19		1	0					29	791483181				1	8	2		2		1	6	1	2				0	2		0	0			1		0			1	3	2	0	0	3	2	1
00:00:14.300000	00:31:54.600000	351941000000000	639021000000000	8.9254e+19		1	0					24	795161938				1	3	4	I liked it here	2		1	1	0	1				0	2		0	0			1		1	0		0	2	1	0	0	1	1	2
00:30:03.300000	00:43:56.300000	351941000000000	639021000000000	8.9254e+19		1	0					20	799169033				0				2		0			0	4		1	0	3		0	0			1		0			1	3	3	0	0	0	0	1
00:27:11.100000	00:17:41	351941000000000	639021000000000	8.9254e+19		1	0					28	728449718				1	6	2		2		1	4	1	0	0		1	0	2		0	0			1		0			1	2	1	0	0	1	1	2
00:41:00.800000	00:28:59.700000	354557000000000				1	0					37	720795392				0				2		1	5	1	0	0		1	0	2		0	0			1		1	0		1	2	1	0	0	1	0	2
00:08:57.400000	00:45:23.900000	354557000000000				1	0					30	712516430				1	12	0		1		1	8	1	0	0		1	0	2		0	0			1		0			1	2	1	1	0	3	0	1
00:33:59.900000	00:53:58.200000	354557000000000				1	0					21	729625794				1	3	0		2		0			0	2		1	0	0		0	0			1		0			1	4	2	0	0	1	0	2
00:42:27.100000	00:29:16.600000	354557000000000				1	0					20	713885845				1	5	3		1		1	4	1	0	0		1	0	2		0	0			1		0			1	2	1	1	1	1	1	1
00:59:20.100000	00:59:47.100000	354557000000000				1	0					19	715980809				0				2		0			0	4		1	0	3		0	0			1		0			1	3	2	0	0	1	0	2
00:10:53.800000	00:49:50	354557000000000				1	0					21	715523430				1	3	0		1		1	3	1	0	0		1	0	2		0	0			1		1	0		1	2	1	0	0	1	0	2
00:45:42.300000	00:07:59.500000	354557000000000	639031000000000	8.9254e+19		1	0					22	701395748				0				2		0			1				0	0		0	0			1		0			0	2	2	0	0	0	0	1
00:12:11.700000	00:25:01.300000	354557000000000	639031000000000	8.9254e+19		1	0					20	724267172				0				3	University of Nairobi	1	1	1	0	6		1	0	2		0	0			1		1	0		0	2	1	0	0	0	0	2
00:37:53	00:04:06.500000	354557000000000				1	0					23	720151040				1	5	0		1		1	5	1	0	0		1	0	2		0	0			0		0			1	2	1	0	0	1	0	2
00:58:07.100000	00:02:54.400000	354557000000000				1	0					21	790535792				0				1		1	4	1	0	0		1	0	2		0	0			1		0			1	2	1	0	0	2	0	1
00:47:11	00:01:44.800000	354557000000000				1	0					21	792947473				1	2	1		2		1	2	1	0	0		1	1			0	0			0		0			1	2	1	0	0	1	0	2
00:05:57.400000	00:37:33.200000	354557000000000				1	0					35	703924320				1	1	3		1		1	16	1	0	0		1	0	2		0	0			0		0			1	2	1	0	0	1	0	2
00:43:15.800000	00:36:06.700000	354557000000000				1	0					22	795938178				1	6	0		2		1	3	1	0	0		1	0	2		0	0			0		1	0		1	2	1	0	0	1	1	2
00:59:32.200000	00:35:16.300000	354557000000000				1	0					32	726612447				0				2		0			0	4		1	0	3		0	0			0		1	1		1	5	3	1	1	1	0	3
00:32:04.800000	00:45:36.300000	354557000000000				1	0					19	727419014				1	1	0		1		1	0	1	0	0		0	0	2		0	0			1		0			1	2	1	0	0	0	0	1
00:15:06	00:43:33.900000	354557000000000				1	0					24	735746393				1	5	0		1		1	7	1	0	0		1	1			0	0			1		0			0	2	1	0	0	2	1	2
00:45:59.800000	00:09:54.800000	354557000000000				1	0					32	714577728				1	10	0		1		1	10	1	0	0		1	0	2		0	0			1		1	0		1	2	1	0	0	4	3	2
00:14:31.200000	00:36:01	354557000000000				1	0					30	712399699				1	5	0		1		1	10	1	0	0		1	0	2		0	0			1		0			1	2	1	0	0	3	1	1
00:43:22.600000	00:00:20.400000	354557000000000				1	0					18	788450243				1	5	0		1		1	1	1	0	0		1	0	2		0	0			1		0			1	2	1	0	0	0	0	1
00:01:18.700000	00:22:59.800000	354557000000000				1	0					19	727176839				0				2		1	1	1	0	0		1	0	2		0	0			1		0			1	2	1	0	0	1	1	1
00:37:51.300000	00:56:46.300000	359297000000000	639021000000000	8.9254e+19		1	0					20	712685369				1	5	0		2		1	3	1	0	0		1	0	0		0	0			1		0			1	2	1	0	0	0	0	1
00:50:17.400000	00:06:19.100000	359297000000000	639021000000000	8.9254e+19		1	0					27	704188480				1	3	0		2		0			1				1			0	0			1		1	0			1	1	0	0	0	0	1
00:00:27.500000	00:23:47.700000	359297000000000	639021000000000	8.9254e+19		1	0					37	719423727				1	15	1		1		1	16	1	1				0			0	0			0		0			0	2	1	1	0	0	0	1
00:22:21.100000	00:42:02.500000	359297000000000	639021000000000	8.9254e+19		1	0					22	703365026				1	3	0		2		1	2	1	0	0		0	0	0		0	0			1		0			1	2	1	0	0	0	0	1
00:36:51	00:46:36.700000	359297000000000	639021000000000	8.9254e+19		1	0					20	792735183				1	0	0		2		1	1	1	0	0		0	0	0		0	0			1		0			1	2	1	0	0	1	1	2
00:49:53.200000	00:53:19	359297000000000	639021000000000	8.9254e+19		1						43	726355134				1	6	1		0		1	20	1	0	0		1	0	0		0	0			0		0
00:37:03.400000	00:28:08.200000	352895000000000				0	0					28	710371555				1	4	2		2		1	7	1	1				0	2		0	0			1		0			1	2	1	0	0	3	3	1
00:56:49.400000	00:29:25.100000	352895000000000				1	0					27	714218521				0				2		1	5	1	1				1			0	0			1		0				2	1	0	0	1	1	1
00:13:26.600000	00:28:39.900000	352895000000000	639030000000000	8.9254e+19		1	0					26	723324279				0				4		0			1				1			0	0			1		0				1	1	0	0	0	0	1
00:46:19.800000	00:29:51.800000	352895000000000	639030000000000	8.9254e+19		1	0					27	715230204				1	6	3		4		1	5	1	1				1			0	0			1		0				2	1	0	0	1	1	1
00:22:42.700000	00:34:45.200000	352895000000000	639030000000000	8.9254e+19		1	0					25	719489247				0				0		0			1				1			1	1			1		1	0			1	0	0	0	1	1	1
00:39:15.300000	00:38:35.800000	352895000000000	639030000000000	8.9254e+19		1	0					22	718212761				0				0		0			1				1			1	1			1		1	1			1	0	0	0	0	0	1
00:39:22.300000	00:19:10.200000	354557000000000				1	0					18	721910319				0				2		0			0	2		1	0	3		0	0			1		0			1	3	2	0	0	2	0	2
00:39:36	00:57:22.900000	354557000000000				1	0					22	796025791				0				2		1	4	1	0	0		1	0	2		0	0			1		0			1	2	1	0	0	2	1	1
00:39:51.100000	00:35:26.300000	354557000000000				1	0					27	702317550				1	3	1		2		1	3	1	0	0		1	0	2		0	0			1		0			1	2	1	0	0	1	1	1
00:40:05.700000	00:08:45.900000	354557000000000				1	0					23	705174405				1	8	0		2		1	8	1	1				1			0	0			1		1	1			2	1	0	0	3	3	2
00:40:24.300000	00:44:54.400000	354557000000000				1	0					23	701890167				1	0	0		2		0			1				1			0	1			1		1	1			1	1	0	0	0	0	1
00:40:47.600000	00:55:06.300000	354557000000000				1	0					27	717379525				1	12	0		2		0			1				1			0	0			1		1	0			1	1	0	0	2	1	1
00:40:57.400000	00:05:54.500000	354557000000000				1	0					21	724100599				1	3	4	Marriage	1		1	3	1	0	0		1	0	2		0	0			1		0			1	2	1	0	0	1	0	1
00:43:58.100000	00:55:56.800000	354557000000000				1	0					25	728890428				1	10	0		1		1	9	1	0	0		1	0	2		0	0			1		0			1	2	1	0	0	3	1	1
00:02:51.900000	00:46:06.900000	354557000000000				1	0					20	790713149				1	0	0		2		1	1	1	0	0		1	0	2		0	0			1		0			1	2	1	0	0	1	1	1
00:14:33.300000	00:26:31.600000	354557000000000				1	0					26	728504116				1	3	0		1		1	3	1	0	0		1	0	2		0	0			1		0			1	2	1	0	0	2	1	1
00:49:17.700000	00:06:28.800000	354557000000000	639031000000000	8.9254e+19		1	0					23	721891019				1	10	3		2		1	6	1	0	0		1	0	2		0	0			1		0			1	2	1	0	0	1	1	1
00:26:39.600000	00:45:04.800000	354557000000000	639031000000000	8.9254e+19		1	0					34	720099464				0				1		1	12	1	0	0		1	0	2		0	0			1		0			1	2	1	0	0	3	3	1
00:48:40.200000	00:04:55.500000	354557000000000	639031000000000	8.9254e+19		1	0					32	712411454				1	3	0		1		1	9	1	0	0		1	0	2		0	0			1		1	0		1	2	1	0	0	2	1	1
00:26:49.300000	00:47:20.400000	354557000000000	639031000000000	8.9254e+19		1	0					27	705418812				1	8	0		2		1	7	1	0	0		1	0	2		0	0			1		1	0		1	2	1	0	0	3	2	1
00:49:12.900000	00:58:46.500000	354557000000000				1	0					21	700243708				1	2	0		1		1	3	1	0	0		1	0	2		0	0			1		0			1	2	1	0	0	1	0	1
00:27:41.100000	00:59:13.200000	354557000000000				1	0					23	711601857				1	3	1		1		1	3	1	0	0		1	0	2		0	0			1		1	0		1	2	1	0		2	2	2
00:44:32.600000	00:09:09.900000	354557000000000				1	0					34	727239747				1	10	0		1		0			1				1			1	1			1		1	0			1	1	0	0	1	0	1
00:12:23.600000	00:36:17.200000	354557000000000				0	0					25	719757687				1	5	0		2		1	5	1	0	0		1	0	2		0	0			1		0			1	2	1	0	0	2	1	1
00:46:55.800000	00:14:41.400000	354557000000000				1	0					21	717676658				1	1	0		2		1	1	1	0	0		1	0	2		0	0			1		1	0		1	2	1	1	1	1	1	2
00:26:36	00:50:01.100000	354557000000000				1	0					27	725615426				1	3	0		1		1	7	1	0	0		1	0	2		0	0			1		1	0		1	2	1	0	0	3	2	2
00:59:15.300000	00:23:48.100000	354557000000000	639031000000000	8.9254e+19		1	0					30	714880865				1	1	2		2		1	10	1	0	0		1	0	2		0	0			1		0			1	2	1	0	0	3	2	1
00:59:21.900000	00:11:51.500000	354557000000000	639031000000000	8.9254e+19		1	0					20	792517413				1	0	1		2		0			1				0	6	Employer	0	0			1		1	1		0	3	2	0	0	1	0	2
00:12:00.500000	00:20:37.800000	354557000000000	639031000000000	8.9254e+19		1	0					18	717239202				1	3	0		2		0			1				0	0		0	0			1		0			0	4	2	0	0	4	2	2
00:36:23.400000	00:00:03.100000	354557000000000	639031000000000	8.9254e+19		1	0					22	714504243				1	1	0		1		1	5	1	0	0		1	0	2		0	0			1		0			1	2	1	0	0	1	0	1
00:00:16.900000	00:17:32.900000	354557000000000	639031000000000	8.9254e+19		1	0					20	724686002				0				1		0			1				0	0		0	1			1		0			0	3	2	1	1	2	0	2
00:35:42.900000	00:14:05.300000	354557000000000	639031000000000	8.9254e+19		1	0					22	704506847				1	2	0		2		1	5	1	2				1			0	0			1		1	1		1	2	1	0	0	1	1	2
00:19:54.500000	00:31:27.600000	354557000000000	639031000000000	8.9254e+19		1	0					18	723203237				0				2		0			1				0	0		0	0			1		0			0	4	3	0	0	3	0	2
00:21:28.800000	00:31:47	354557000000000				1	0					22	713998334				1	1	1		1		0			1				1			0	0			1		0				1	1	0	0	0	0	1
00:29:24.800000	00:48:44	354557000000000				1	0					26	704251516				0				4		0			0	2		1	0	0		1	1			0		1	1		1	4	3	2	1	1	0	4
00:48:52.700000	00:30:42.900000	354557000000000				1	0					27	720120291				1	3	4	Marriage	2		1	4	1	0	0		1	0	2		0	0			1		0			1	2	1	0	0	2	0	1
00:35:11.300000	00:09:48.700000	354557000000000				1	0					28	718407558				1	12	1		1		1	14	1	0	0		1	0	2		0	0			1		1	0		1	2	1	0		1	0	2
00:09:56.100000	00:42:12	354557000000000				1	0					24	795406484				1	10	1		1		1	2	1	0	0		1	0	2		0	0			1		0			1	3	1			2	1	2
00:45:48.100000	00:06:54.200000	354557000000000				1	0					19	723889991				0				2		0			1				1			0	1			1		0				2	2	0	0	0	0	2
00:09:51.900000	00:35:39.600000	354557000000000				1	0					44	724286095				1	20	1		2		1	21	1	0	0		1	0	2		0	0			1		1	0		1	3	2	1	1	1	0	2
00:03:11.800000	00:05:30.300000	354557000000000				1	0					19	706142042				0				2		0			0	2		1	0	0		0	0			1		0			1	5	3	0	0	1	1	3
00:29:50.900000	00:50:06.400000	354557000000000				1	0					31	702166259				0				4		0			1				1			0	0			1		0				2	2	0	0	1	0	2
00:20:23.600000	00:33:53.700000	354557000000000				1	0					24	708001870				0				3	Marketing	0			0	2		1	0	0		0	0			1		0			1	4	3	2	1	1	0	1
00:36:21	00:05:45.700000	354557000000000				1	0					24	792381928				1	4	0		1		1	3	1	1				1			0	0			1		1	0			1	1	0	0	2	2	1
00:06:42.700000	00:32:44.200000	354557000000000				1	0					23	708632730				1	10	0		4		0			0	2		1	0	0		0	0			1		1	0		1	4	3	2	2	1	0	2
00:33:15	00:47:21	354557000000000				1	0					35	728410288				1	3	3		2		0			1				1			0	0			1		1	0			1	1	0	0	2	1	1
00:13:58.200000	00:46:25.300000	354557000000000				1	0					30	713011926				1	4	3		1		1	9	1	0	0		1	1			0	0			1		1	0		1	2	1	0	0	2	1	2
00:34:04.800000	00:33:40.600000	352895000000000				1	0					25	729709419				0				2		1	4	1	0	0		1	0	2		0	0			1		1	0		1	2	1	0		1	0	2
00:45:08.600000	00:32:46.400000	352895000000000				1	0					30	727923131				1	7	0		2		1	4	1	0	0		1	0	2		0	0			1		1	0		1	2	1	0		2	0	1
00:34:47.300000	00:14:31.900000	352895000000000				1	0					31	706118577				0				2		1	12	1	0	0		1	0	2		0	0			1		1	0		1	2	1	0		3	1	1
00:15:50.300000	00:39:53	352895000000000				1	0					23	703837750				1	1	0		2		1	1	1	0	0		1	0	2		0	0			1		0			1	2	1	0		0		1
00:40:02.100000	00:15:27.500000	352895000000000				1	0					18	703820527				0				2		0			0	6		1	0	5		0	0			1		1	1		1	3	2	0		1	0	1
00:15:42.700000	00:45:33.900000	354557000000000	639031000000000	8.9254e+19		1	0					22	701300976				1	4	0		1		0			1				1			0	0			1		0				1	1	0	0	1	0	1
00:48:45.300000	00:17:18.300000	354557000000000	639031000000000	8.9254e+19		1	0					29	729625009				1	8	2		2		1	8	1	0	0		1	0	2		0	0			1		0			1	2	1	0	0	1	0	1
00:52:28.400000	00:22:21.600000	354557000000000	639031000000000	8.9254e+19		1	0					26	710201683				1	5	4	I just liked this place	1		0			1				1			1	1			1		1	0			1	1	0	0	1	1	1
00:26:57.800000	00:04:46.900000	354557000000000	639031000000000	8.9254e+19		1	0					25	715387456				1	5	0		2		1	3	1	0	0		1	0	2		0	0			1		0			0	2	1	0	0	1	1	1
00:21:13.400000	00:53:53.500000	354557000000000	639031000000000	8.9254e+19		1	0					18	715410302				0				2		0			0	100	My mother	1	0	6	My mother	0	0			1		0			1	2	2	1	1	0	0	1
00:04:31.800000	00:40:03.300000	354557000000000	639031000000000	8.9254e+19		1	0					22	795415247				0				2		0			1				1			0	0			1		1	0			2	2	0	0	1	0	1
00:37:50.500000	00:46:23.700000	354557000000000				1	0					30	721942031				0				2		0			1				1			0	0			1		1	0			2	1	0	0	1	0	1
00:46:31.400000	00:53:39.500000	354557000000000				1	0					36	706563262				1	16	0		4		1	7	0	0	0		1	0	2		0	0			1		1	1		1	3	2	1	1	5	1	1
00:22:52.600000	00:51:55.200000	354557000000000				1	0					38	728641731				1	14	1		1		1	15	1	0	0		1	0	2		0	0			1		0			1	5	3	1	0	1	1	2
00:56:47.800000	00:56:15.600000	354557000000000				1	0					28	706478941				1	12	0		1		1	12	1	0	0		1	0	2		0	1			1		1	0		1	3	2	0	0	2	0	2
00:03:56.100000	00:44:11.900000	354557000000000				1	0					28	715094538				1	6	0		2		1	6	1	0	0		1	0	2		0	0			1		1	0		1	3	2	0	0	1	0	2
00:59:53.400000	00:25:02.400000	354557000000000				1	0					25	722480678				1	5	0		2		1	4	1	0	0		1	0	2		0	0			1		0			1	2	1	0	0	2	0	1
00:36:44.600000	00:44:19.700000	354557000000000	639029000000000	8.9254e+19		1	0					21	720322563				1	3	0		2		1	2	1	0	0		1	0	2		0	0			1		0			1	2	1	0		1	0
00:41:07.700000	00:25:23.500000	354557000000000	639029000000000	8.9254e+19		1	0					26	700103050				1	6	0		2		0			1				1			0	0			1		1	0			2	1	0	0	1	1	2
00:43:28	00:18:17.800000	354557000000000	639029000000000	8.9254e+19		1	0					50	722788511				1	15	0		4		1	22	1	0	0		1	0	2		0	0			1		1
00:48:11.400000	00:09:16	354557000000000	639029000000000	8.9254e+19		1	0					24	796498183				1	1	3		2		1	3	1	2				0	2		0	0			1		0			1	2	1	0		1	1	1
00:46:11.700000	00:58:56.300000	354557000000000	639029000000000	8.9254e+19		1	0					21	791188354				1	1	0		3	Daystar uni	0			0	4		1	0	3		0	0			0		0			1	3	2	0		2	0	1
00:59:20.100000	00:08:03	354557000000000	639029000000000	8.9254e+19		1	0					30	711193113				1	6	0		2		0			1				1			0	0			1		1	0			1	0	0		2	1	1
00:08:09.500000	00:27:37.400000	354557000000000				1	0					25	707529888				1	7	0		2		1	6	1	2				0	2		0	1			1		0			1	2	1	0	0	2	1	1
00:36:01.900000	00:23:06.500000	354557000000000				1	0					40	718551907				1	0	4	Dandora is safer	1		1	20	1	2				1			0	0			1		1	1		1	5	3	0	0	1	0	2
00:56:13.100000	00:57:10.400000	354557000000000				1	0					40	712134297				0				1		1	23	1	2				1			0	0			1		1	0		1	3	2	1	0	1	1	2
00:23:43.400000	00:27:58.800000	354557000000000				1	0					38	713015315				1	12	0		4		1	12	1	2				0	2		0	0			1		0			1	2	1	0	0	3	0	1
00:35:35.900000	00:07:37.900000	354557000000000				1	0					26	725108549				1	2	1		2		1	3	1	2				1			0	0			0		1	1		0	3	2	0	0	3	1	2
00:48:13.800000	00:51:12.400000	354557000000000				1	0					24	791707214				1	1	0		2		1	2	1	2				0	2		0	0			1		0			1	2	1	0	0	2	1	1
00:05:39.800000	00:24:38.100000	352895000000000				1	0					32	720178514				1	12	0		2		1	12	1	0	0		1	0	0		0	0			1		0			1	2	1	0	0	3	1	1
00:41:47.600000	00:34:08.600000	352895000000000	639030000000000	8.9254e+19		1	0					34	720644053								4		1	12	1	1				0	2		0	0			1		1	1		1	2	1	0	0	2	1	2
00:01:39.300000	00:35:28.800000	352895000000000	639030000000000	8.9254e+19		1	0					27	726778119				1	5	1		2		1	5	1	0	0		1	0	2		0	0			1		1	0		1	2	1	0	0	1	1	2
00:50:40.100000	00:28:19	352895000000000	639030000000000	8.9254e+19		1	0					34	710556127				0				2		1	9	1	1				0	2		0	0			1		1	0		1	1	1	0	0	3	2	2
00:56:07.100000	00:26:13	352895000000000	639030000000000	8.9254e+19		1	0					29	729245576				1	6	0		1		1	6	1	0	0		1	0	2		0	0			1		1	0		1	2	1	0	0	1	0	2
00:13:16.800000	00:25:45.700000	352895000000000	639030000000000	8.9254e+19		1	0					32	727660238				1	2007	0		2		1	18	1	0	0		1	0	2		0	0			1		1	0		1	2	1	0	0	2	2	2
00:18:20.200000	00:27:50	351941000000000	639021000000000	8.9254e+19		1	0					23	724022909				0				1		0			0	6		1	0	5		1	0			1		0			1	2	2	0	0	0	0	1
00:21:14.200000	00:40:52.400000	351941000000000	639021000000000	8.9254e+19		1	0					22	791656539				1	1	1		1		1	6	1	1				0	2		0	0			1		1	1		1	3	1	0	0	1	1	1
00:54:59.200000	00:28:18.900000	351941000000000	639021000000000	8.9254e+19		1	0					27	727864913				1	2	4	Dispute with husband	2		0			1				1			0	0			1		1	0			1	1	0	0	3	1	1
00:29:20	00:33:55.300000	351941000000000	639021000000000	8.9254e+19		1	0					22	702808072				0				2		1	2	0	0	0		1	0	2		0	0			1		0			1	2	1	0	0	1	1	1
00:32:08.600000	00:50:31.700000	351941000000000	639021000000000	8.9254e+19		1	0					23	724368505				0				1		0			1				1			1	0			1		1	0			1	1	0	0	1	1	1
00:27:51	00:33:12.900000	351941000000000	639021000000000	8.9254e+19		1	0					27	708957550				1	0	4	My husband's job shifted to these sides	1		1	10	1	0	0		1	0	2		0	0			1		0			1	3	1	0	0	2	1	1
00:18:32.600000	00:39:07.500000	354557000000000				1	0					27	725043921				1	8	2		2		1	9	1	0	0		0	0	2		0	0			0		0			0	2	1	0	0	0	0	1
00:39:45.700000	00:37:22.300000	354557000000000				1	0					19	795596624				1	1	0		2		0			0	4		1	0	3		0	0			0		0			1	3	2	0	0	0	0	2
00:50:16.400000	00:38:51.100000	354557000000000				1	0					20	795096282				1	1	1		3	Law	0			0	2		1	0	0		0	0			0		1	1		1	3	2	0	0	0	0	2
00:13:55.200000	00:36:15.300000	354557000000000				1	0					24	729328579				0				2		0			1				1			0	0			0		0				2	2	0	0	0	0	1
00:50:07	00:27:51.200000	354557000000000				1	0					39	721891019				0				1		0			1				1			0	1			1		1	0			4	3	0	0	1	0	1
00:28:05.700000	00:35:43.200000	354557000000000				1	0					18	713876749				0				2		0			0	4		0	1			0	0			0		0			1	3	2	0	0	0	0	1
00:21:13.600000	00:47:52.500000	352895000000000	639031000000000	8.9254e+19		1	0					24	720128630				0				2		0			1				1			1	1			1		0				1	1	0	0	2	1	1
00:47:58.600000	00:11:29.400000	352895000000000	639031000000000	8.9254e+19		1	0					20	712255805				0				2		1	2	1	2				0	2		0	0			1		0			1	2	1	0	0	0	0	1
00:21:01.700000	00:47:58.800000	352895000000000	639031000000000	8.9254e+19		1	0					21	792439282				1	5	0		2		0			0	4		1	0	3		0	0			1		0			1	2	2	0	0	0	0	1
00:47:15.200000	00:21:50.800000	352895000000000	639031000000000	8.9254e+19		1	0					21	724522571				1	6	4	School	2		0			1				1			0	0			1		1	1			1	0	0	0	0	0	1
00:22:14.900000	00:07:32.300000	352895000000000	639031000000000	8.9254e+19		1	0					27	705155585				1	7	4	Marriage	2		1	6	1	0	0		1	0	2		0	0			1		1	0		1	2	1	0	0	2	2	2
00:16:13.800000	00:04:07.800000	352895000000000	639031000000000	8.9254e+19		1	0					30	724854651				1	20	4	School	2		0			1				1			0	0			1		1	1			1	1	1	0	1	1	1
00:40:20.300000	00:24:15.900000	354557000000000				1	0					33	726690909				0				1		1	20	1	0	0		0	0	2		0	0			1		1	0		1	2	1	0	0	1	1	2
00:05:27.400000	00:26:43.400000	354557000000000				1	0					35	720701973				0				2		0			1				1			0	0			1		1	0			1	1	0	0	2	1	1
00:31:40.400000	00:32:41.300000	354557000000000				1	0					29	710775698				1	7	0		2		1	5	1	0	0		0	0	2		0	0			1		0			1	2	1	0	0	1	1	1
00:39:10.700000	00:28:21.400000	354557000000000				1	0					34	725103106				0				2		0			1				1			0	0			1		1	0			1	1	1	0	0	0	1
00:00:20.800000	00:26:49.800000	354557000000000				1	0					23	718634275				1	1	2		4		1	1	1	0	0		1	0	2		0	0			1		0			1	2	1	0	0	1	1	1
00:28:27.200000	00:26:20.400000	354557000000000				1	0					29	706380852				1	10	2		1		1	6	1	0	0		0	0	2		0	0			1		0			1	2	1	0	0	2	2	1
00:36:29.600000	00:16:23.700000	354557000000000				1	0					37	714061903				1	3	2		2		1	20	1	0	0		1	0	2		0	0			1		1	1		1	2	1	1	0	3	1	2
00:00:12.500000	00:58:37.900000	354557000000000				1	0					19	700352219				1	7	0		2		0			0	4		1	0	3		0	0			1		0			1	3	2	1	0	0	0	1
00:11:17.200000	00:08:32.200000	354557000000000				1	0					25	704751956				1	0	3		2		0			0	100	Employer	0	0	6	Employer	0	0			1		1	1		1	2	2	0	0	3	2	1
00:47:21.600000	00:45:04.600000	354557000000000				1	0					19	702322161				0				2		0			0	2		1	0	0		0	0			1		0			1	3	2	2	1	1	1	3
00:59:40.200000	00:14:21.500000	354557000000000				1	0					28	707199629				1	6	3		2		1	1	1	0	0		1	0	0		0	0			1		1	0		0	3	2	0	0	1	2	2
00:20:36.600000	00:42:21	354557000000000				1	0					27	711975183				1	13	0		1		0			0	6		1	0	5		0	0			1		0			1	3	2	0	0	2	0	3
00:29:40	00:43:37.300000	359297000000000	639021000000000	8.9254e+19		1	0					18	724317915				1	5	0		1		1	10	1	0	0		0	0	0		0	0			1		0			1	2	1	0	0	0	0	1
00:02:41.600000	00:42:52	359297000000000	639021000000000	8.9254e+19		1	0					46	723708116				1	21	0		2		1	26	0	1				1			0	0			0		1	1			2	2	0	0	2	1	1
00:49:17.300000	00:16:10.800000	359297000000000	639021000000000	8.9254e+19		1	0					2	722587892				1	3	0		2		1	6	1	0	0		1	0	0		0	0			1		0			1	2	1	0	0	0	0	1
00:03:28.600000	00:52:47.900000	359297000000000	639021000000000	8.9254e+19		1	0					38	710259803				1	5	0		1		1	12	1	0	0		1	0	0		0	0			0		0			1	2	1	1	1	0	0	1
00:14:31.300000	00:42:08.800000	359297000000000	639021000000000	8.9254e+19		1	0					32	714983666				1	17	0		2		1	15	1	0	0		1	0	0		0	0			1		0			1	2	1	1	0	1	1	2
00:05:37	00:45:27.600000	359297000000000	639021000000000	8.9254e+19		1	0					19	790108627				1	3	4	Study	2		1	3	1	0	0		1	0	0		0	0			1		0			1	2	1	0	0	1	0	1
00:52:19.100000	00:30:26.300000	351941000000000	639021000000000	8.9254e+19		1	0					27	705650224				1	6	1		2		1	5	1	2				0	2		0	0			0		1	0		1	2	1	0	0	1	1	2
00:53:26.500000	00:28:46.700000	351941000000000	639021000000000	8.9254e+19		1	0					18	727366686				0				4		0			0	4		1	0	3		0	0			1		0			1	3	2	0	0	0	0	2
00:44:42.900000	00:28:59.100000	351941000000000	639021000000000	8.9254e+19		1	0					25	712274702				1	4	1		1		1	3	1	0	0		0	0	2		0	0			1		1	0		1	2	1	0	0	1	0	2
00:03:39.400000	00:30:38.500000	351941000000000	639021000000000	8.9254e+19		1	0					20	797121015				1	0	3		2		1	3	1	2				0	2		0	0			1		0			1	2	1	0	0	0	0	1
00:52:17.600000	00:29:38.900000	351941000000000	639021000000000	8.9254e+19		1	0					18	726673038				0				2		0			0	5		1	0	4		0	0			0		0			1	3	2	0	0	0	0	2
00:28:59	00:30:09.200000	351941000000000	639021000000000	8.9254e+19		1	0					19	792922484				1	0	4	Marriage	2		1	1	1	0	0		1	0	2		0	0			1		0			1	2	1	0	0	1	1	1
00:28:26.100000	00:30:23.600000	351941000000000	639021000000000	8.9254e+19		1	0					23	724150309				0				4		0			1				1			0	0			0		1	0			5	4			1	1	3
00:12:04.100000	00:04:06.500000	354557000000000				1	0					32	724408089				1	0	1		2		1	18	1	2				0	2		0	0			1		1	0		1	3	1	1	0	2	1	2
00:52:16.400000	00:10:59.600000	354557000000000				1	0					18	704201680				0				2		0			0	6		1	0	5		0	0			0		0			1	4	2	1	1	2	1	4
00:06:32	00:06:37.800000	354557000000000				1	0					21	727305799				1	5	0		1		1	4	1	2				0	2		0	0			1		1	0		1	2	1	0	0	2	1	1
00:17:25.100000	00:05:50.100000	354557000000000				1	0					20	718914650				1	1	3		2		0			1				1			0	0			1		0				1	1	0	0	0	0	1
00:28:11.500000	00:28:19.600000	354557000000000				1	0					31	728151824				1	12	0		2		1	12	1	2				1			0	0			1		1	0		1	2	1	0	0	2	1	2
00:40:38.700000	00:59:38.100000	354557000000000				1	0					18	777777777				1	0	0		2		0			0	6		1	0	5		0	0			1		0			1	1	1	1	1	0	0	1
00:45:38.200000	00:11:30.600000	354557000000000				1	0					25	728226765				1	11	0		1		1	12	1	0	0		1	0	2		0	0			1		0			1	2	1	0	0	2	1	1
00:08:49.200000	00:31:00.500000	354557000000000				1	0					27	724120879				1	1	4	Marriage	1		1	1	1	0	0		1	0	2		0	0			1		0			1	2	1	0	0	2	0	1
00:08:59.300000	00:26:27.900000	354557000000000				1	0					23	733234793				1	2	4	Marriage	1		1	4	1	0	0		1	1			0	0			1		0			1	2	1	0	0	2	0	1
00:09:09.300000	00:59:52	354557000000000				1	0					21	723438816				1	5	0		1		1	4	1	0	0		1	0	2		0	0			1		0			1	2	1	0	0	1	0	1
00:10:01.900000	00:58:16.900000	354557000000000				1	0					24	716074935				1	9	4	Marriage	1		1	9	1	0	0		1	1			0	0			1		1	0		0	2	1	0	0	3	2	2
00:10:11.400000	00:29:16.300000	354557000000000				1	0					21	790107698				1	0	0		2		0			0	100	Cousin	1	0	6	Cousin	0	0			1		0			1	6	3	1	1	0	0	1
00:35:04.700000	00:29:56.700000	354557000000000	639029000000000	8.9254e+19		1	0					35	702355954				1	7	0		2		1	22	1	1				1			0	0			1		1	0			1	1	1	0	2	1	1
00:12:05.700000	00:29:48.600000	354557000000000	639029000000000	8.9254e+19		1	0					48	721100149				1	32	0		2		1	32	1	0	0		1	0	2		0	0			1		1	0		1	5	3	1	1	1	0	2
00:51:43.500000	00:13:45	354557000000000	639029000000000	8.9254e+19		1	0					21	719689390				1	2	0		4		0			1				1			0	0			1		1	0			1	1	0		0		1
00:13:48.300000	00:29:31.800000	354557000000000	639029000000000	8.9254e+19		1	0					38	722937852				1	2	0		1		1	10	1	0	0		1	0	2		0	0			1		0			1	2	1	0		3	1	1
00:30:00.600000	00:47:51.700000	354557000000000	639029000000000	8.9254e+19		1	0					25	706580136				1	22	0		2		0			0	4		1	0	3		0	0			1		0			1	2	2	0		0		1
00:47:58.800000	00:12:02.400000	354557000000000	639029000000000	8.9254e+19		1	0					19	711590318				0				2		0			0	100	Both parents	1	0	3		0	0			1		0			1	4	3	0		2	0	2
00:06:56.600000	00:35:29.100000	354557000000000	639031000000000	8.9254e+19		1	0					30	717179787				1	5	2		1		1	4	1	1				0	2		0	0			1		1	0		1	4	3	0	0	4	3	2
00:25:40.200000	00:34:21.100000	354557000000000	639031000000000	8.9254e+19		1	0					31	723910648				0				1		1	8	1	0	0		0	0	2		0	0			1		1	0		1	2	1	1	0	0	0	2
00:35:12.200000	00:39:16.100000	354557000000000	639031000000000	8.9254e+19		1	0					29	719644430				1	5	0		1		1	4	1	0	0		1	0	2		0	0			1		0			1	2	1	0	0	2	2	2
00:05:53.800000	00:38:50.500000	354557000000000	639031000000000	8.9254e+19		1	0					27	725353307				1	7	2		1		1	7	1	0	0		1	0	2		0	0			1		0			1	2	1	0	0	2	1	1
00:46:15.700000	00:34:50.700000	354557000000000	639031000000000	8.9254e+19		1	0					30	723287823				0				1		0			1				1			0	0			1		1	0			1	1	0	0	1	0	1
00:06:12.300000	00:40:09.100000	354557000000000	639031000000000	8.9254e+19		1	0					25	791359808				0				1		1	8	1	0	0		1	0	2		0	0			1		0			1	2	1	0	0	2	2	1
00:09:15.700000	00:38:39.200000	352895000000000	639031000000000	8.9254e+19		1	0					40	713814926				0				1		1	20	1	2				0	2		0	0			1		1	0		1	2	1	1	0	2	0	2
00:30:19.500000	00:35:52.300000	352895000000000	639031000000000	8.9254e+19		1	0					28	720732022				1	16	3		2		1	5	1	0	0		1	0	2		0	0			1		1	1		1	2	1	0	0	3	1	1
00:46:54.300000	00:15:25.700000	352895000000000	639031000000000	8.9254e+19		1	0					19	791732533				0				2		0			0	4		1	0	3		0	0			1		0			1	5	4	0	0	0	0	1
00:40:57	00:41:45.500000	352895000000000	639031000000000	8.9254e+19		1	0					19	715419694				1	1	4	Marriage	2		1	1	1	0	0		1	0	2		0	0			1		0			1	2	1	0	0	1	0	1
00:01:19.100000	00:31:16.700000	352895000000000	639031000000000	8.9254e+19		1	0					26	725456661				1	9	4	School	2		1	1	1	1				0	2		0	0			1		0			1	2	1	0	0	1	0
00:55:12.300000	00:41:43.200000	352895000000000	639031000000000	8.9254e+19		1	0					30	700295591				1	10	2		2		1	10	1	0	0		1	0	2		0	0			1		0			1	2	1	0	0	3	2	1
00:44:08.600000	00:21:44.800000	352895000000000				1	0					30	791253999				1	8	0		2		1	8	1	0	0		1	0	2		0	0			1		0			1	2	1	0		2	1	1
00:21:50.700000	00:55:11.700000	352895000000000				1	0					30	725771560				1	3	4	To work	2		1	12	1	0	0		1	0	2		0	0			1		0			1	2	1	0		4	2	1
00:50:36.800000	00:29:21	352895000000000				1	0					23	708370002				1	2	0		2		1	4	1	0	0		1	0	2		0	0			1		1	1		1	2	1	0		1	1	2
00:33:19.800000	00:55:44	352895000000000				1	0					21	706249739				0				2		1	5	1	0	0		1	0	2		0	0			0		0			1	2	1	0		1	0	1
00:25:29.800000	00:24:40.800000	354557000000000	639031000000000	8.9254e+19		1	0					28	722464677				1	11	0		2		1	5	1	0	0		1	0	2		1	1			1		0			1	2	1	0	0	3	2	1
00:05:03.300000	00:57:43.100000	354557000000000	639031000000000	8.9254e+19		1	0					20	707249399				1	2	0		2		1	2	1	0	0		1	0	2		0	1			1		0			1	2	1	0	0	0	0	1
00:43:25.700000	00:42:25.300000	354557000000000	639031000000000	8.9254e+19		1	0					19	788279392				1	1	0		2		1	3	1	0	0		1	0	2		1	1			1		0			1	2	1	0	0	1	0	1
00:19:25.500000	00:56:44.500000	354557000000000	639031000000000	8.9254e+19		1	0					26	726020012				0				2		1	4	1	0	0		1	0	2		0	0			1		0			1	2	1	0	0	1	1	1
00:00:00.100000	00:28:54.400000	354557000000000	639031000000000	8.9254e+19		1	0					21	703738768				0				2		1	2	1	0	0		1	0	2		0	0			1		0			1	2	1	0	0	0	0	1
00:10:52.300000	00:44:42.800000	354557000000000	639031000000000	8.9254e+19		1	0					29	726849880				1	4	4	Dandora is safe	1		1	6	1	0	0		1	0	2		0	1			1		0			1	2	1	2	1	1	1	1
00:44:36.100000	00:14:26.300000	354557000000000				1	0					22	725419124				1	1	0		2		1	3	1	0	0		1	0	2		1	1			1		0			1	2	1	0	0	1	1	1
00:20:55.900000	00:38:19.800000	354557000000000				1	0					19	725317895				0				2		0			0	2		0	0	0		0	0			1		0			1	3	2	2	1	1	1	2
00:40:56.300000	00:57:01.200000	354557000000000				1	0					26	703603370				1	3	0		1		1	6	1	0	0		1	0	2		0	0			1		0			1	2	1	0	0	3	0	1
00:02:16.800000	00:19:33.900000	354557000000000				1	0					21	713286626				0				1		1	2	1	0	0		1	0	2		0	0			1		0			1	2	1	0	0	1	0	1
00:23:39.200000	00:39:12.700000	354557000000000				1	0					19	719142721				1	0	0		1		1	0	1	0	0		1	0	2		0	0			1		0			1	2	1	0	0	1	1	1
00:42:18	00:03:32.300000	354557000000000				1	0					29	796001145				1	4	0		1		1	13	1	0	0		1	0	2		0	0			1		0			1	2	1	0	0	4	0	1
00:19:15.700000	00:45:18.100000	354557000000000				1	0					23	716773746				0				2		1	5	1	0	0		1	0	2		0	0			1		0			1	2	1	0	0	1	1	1
00:50:15.800000	00:12:59.600000	354557000000000	639031000000000	8.9254e+19		1	0					19	792168301				0				2		0			1				0	0		0	0			1		0			0	2	1	1	1	2	1	1
00:13:04.100000	00:06:30.600000	354557000000000	639031000000000	8.9254e+19		1	0					19	711201298				0				2		0			1				0	0		1	0			1		0			0	6	4	2	1	2	1	1
00:29:30.100000	00:44:18.600000	354557000000000	639031000000000	8.9254e+19		1	0					24	700129780				0				4		0			1				1			0	0			1		1	1			2	2	2	2	2	1	1
00:48:59	00:06:50.300000	354557000000000	639031000000000	8.9254e+19		1	0					21	723551304				1	1	2		2		0			1				0	3		0	0			1		0			0	3	2	2	1	0	0	1
00:03:39.600000	00:22:38.900000	354557000000000	639031000000000	8.9254e+19		1	0					19	707412792				1	1	0		3	Mount Kenya University	0			1				0	3		0	1			1		0			0	4	4	0	0	0	0	1
00:51:36.400000	00:05:35.400000	354557000000000	639031000000000	8.9254e+19		1	0					27	714259420				1	1	1		2		0			1				0	5		0	0			1		0			0	3	2	0	0	0	0	1
00:07:07.500000	00:25:09.800000	354557000000000	639031000000000	8.9254e+19		1	0					26	703996204				1	1	0		4		1	5	1	2				0	2		0	0			1		0			0	2	1	0	0	1	1	1
00:46:02	00:14:39.700000	354557000000000	639031000000000	8.9254e+19		1	0					21	711227096				1	1	3		2		1	0	1	0	0		1	0	2		0	0			1		0			1	2	1	0	0	0	0	1
00:48:46	00:24:33.500000	354557000000000	639031000000000	8.9254e+19		1	0					30	720833965				0				4		1	10	1	2				1			0	0			1		1	0		0	2	1	0	0	3	2	2
00:24:37.200000	00:24:55.900000	354557000000000	639031000000000	8.9254e+19		1	0					22	795938178				0				2		1	2	1	0	0		1	0	2		0	0			1		0			1	2	1	0	0	1	1	1
00:48:54	00:24:56.200000	354557000000000	639031000000000	8.9254e+19		1	0					31	728119355				0				2		1	14	1	2				1			0	0			1		1	0		1	2	1	0	0	4	3	2
00:05:31.300000	00:22:45.900000	354557000000000	639031000000000	8.9254e+19		1	0					27	706513879				1	8	3		2		1	8	1	0	0		1	0	2		0	0			1		1	1		1	2	1	0	0	2	1	2
00:25:12	00:42:58.900000	354557000000000	639031000000000	8.9254e+19		1	0					19	711252032				1	1	3		1		1	2	1	0	0		1	0	2		0	0			1		0			1	2	1	0	0	1	1	1
00:50:59.200000	00:21:13.500000	354557000000000				1	0					22	714857460				1	15	0		2		0			0	2		1	0	0		0	0			0		1	0		1	3	1	0	0	0	0	3
00:24:50.300000	00:05:08.100000	354557000000000				1	0					33	728161164				0				4		1	10	1	0	0		1	0	2		0	0			1		1	1		1	2	1	1	0	3	1	2
00:11:36.700000	00:32:17.600000	354557000000000				1	0					29	724943531				1	11	3		4		1	9	1	0	0		1	0	2		0	0			1		1	0		1	2	1	0	0	2	1	2
00:37:09	00:00:04.900000	354557000000000				1	0					33	722555241				1	10	0		2		1	15	1	0	0		1	0	2		0	0			1		1	0		1	2	1	0	0	3	1	2
00:09:07.800000	00:29:53	354557000000000				1	0					28	715165874				1	2	3		2		0			0	100	My boss	1	0	6	My boss	0	0			1		1	1		1	3	1	0	0	0	0	1
00:30:07.200000	00:16:31.800000	354557000000000				1	0					36	728574221				1	17	0		4		0			1				1			0	0			1		1	0			1	1	0	0	2	2	1
00:17:44.200000	00:30:22.300000	354557000000000				1	0					20	723116042				1	14	0		3	Information technology	0			0	2		1	0	0		0	0			0		0			1	4	3	1	0	2	0	2
00:39:02.400000	00:14:14.200000	354557000000000				1	0					25	713998334				1	5	1		1		0			0	6		1	0	5		0	0			1		0			1	2	2	0	0	0	0	1
00:14:18.200000	00:27:11.100000	354557000000000				1	0					17	798084367				0				2		0			0	2		1	0	0		0	0			0		0			1	3	2	0	0	2	2	1
00:30:09.500000	00:07:36.800000	354557000000000				1	0					20	714644095				1	3	0		2		0			1				1			0	1			1		1	0			2	2	0	0	1	1	2
00:07:41.200000	00:32:30.600000	354557000000000				1	0					28	703645725				1	8	1		1		0			1				1			0	1			1		1	1			2	2	0		1	0	1
00:06:58.300000	00:20:02.600000	352895000000000				1	0					37	727638779				0				4		0			1				1			0	0			1		0				1	1	0	0	0	0	1
00:49:56.900000	00:25:19.400000	352895000000000				1	0					26	712340109				0				1		0			1				1			0	0			1		1	1			1	1	0	0	5	5	1
00:10:30.900000	00:21:50.400000	352895000000000				1	0					23	797671160				1	3	0		1		1	3	1	0	0		1	0	2		0	0			1		1	0		1	2	1	0	0	1	0	2
00:28:24.400000	00:22:54.300000	352895000000000				1	0					23	705539704				0				2		1	3	1	0	0		1	0	2		0	0			1		0			1	1	1	0	0	0	0	1
00:44:10.200000	00:24:19.700000	352895000000000				1	0					24	718449580				1	2	3		4		0			1				1			0	0			1		1	1			1	1	0	0	1	1	1
00:12:13.900000	00:21:17.100000	352895000000000	639030000000000	8.9254e+19		1	0					25	707508190				0				2		0			1				1			0	0			1		1	0			1	0	0	0	0	0	1
00:26:51.300000	00:54:15.100000	354557000000000				1	0					18	795124295				1	0	0		3	Egerton	0			0	1		1	0	2		0	0			1		0			1	2	1	0	0	0	0	1
00:51:22	00:51:52.700000	354557000000000				1	0					24	705616283				0				2		1	1	1	0	0		1	1			0	0			1		0			1	2	1	0	0	0	0	1
00:05:52.200000	00:47:21.300000	354557000000000				1	0					21	728962890				1	2	0		2		0			0	6		1	0	5		0	0			1		0			1	2	2	0	0	2	1	1
00:24:08.200000	00:43:58.200000	354557000000000				1	0					18	796844937				1	10	0		2		0			0	6		0	0	5		0	0			1		0			1	5	4	0	0	0	0	2
00:34:35.800000	00:41:17.200000	354557000000000				1	0					20	720157593				1	0	0		2		1	0	1	0	0		1	0	2		0	0			1		0			1	2	1	0	0	0	0	1
00:59:49.100000	00:49:45.500000	354557000000000				1	0					29	716385600				1	4	0		1		1	8	1	0	0		1	0	2		0	0			1		0			1	2	1	1	0	2	2	1
00:44:48.700000	00:27:40.800000	354557000000000				1	0					26	791658528				1	2	1		2		1	6	1	0	0		1	0	0		0	0			1		0			1	2	0	0	0	2	2	1
00:06:48.800000	00:31:00.500000	354557000000000				1	0					26	705933329				1	8	2		1		1	9	1	0	0		0	0	2		0	0			0		1	1		1	2	0	0	0	2	1	2
00:29:50.400000	00:28:19.300000	354557000000000				1	0					26	713277936				1	15	1		1		1	10	1	0	0		1	0	2		0	0			1		0			1	2	0	0	0	3	2	1
00:43:48.600000	00:08:47.300000	354557000000000				1	0					30	725465906				1	9	1		2		1	10	1	2				1			0	0			0		1	0		0	2	0	0	0	2	2	1
00:07:44.900000	00:29:41.100000	354557000000000				1	0					20	706288400				1	2	1		1		1	1	1	0	0		1	1			0	0			0		0			1	0	2	0	0	2	0	1
00:18:45.900000	00:08:35.400000	354557000000000				1	0					18	718804380				0				3	Microbiology	0			0	2		1	0	0		0	0			0		0			0	5	3	0	0	0	0	2
00:33:16.600000	00:17:19.200000	359297000000000	639021000000000	8.9254e+19		1	0					29	703436168				0				1		1	10	1	2				1			0	0			1		0			1	3	2	0	0	1	1	1
00:44:09.600000	00:04:49.700000	359297000000000	639021000000000	8.9254e+19		1	0					20	718777429				1	0	0		2		0			0	2		0	0	0		0	0			0		0			1	2	2	0	0	1	1	2
00:58:46.400000	00:05:20.600000	359297000000000	639021000000000	8.9254e+19		1	0					33	715501933				1	1	0		0		0			0	6		0	0	5		0	0			0		0			1	2	2	0	0	3	2	1
00:27:27	00:44:43.600000	354557000000000				1	0					32	719392326				1	13	0		2		1	14	1	0	0		1	0	2		0	0			1		0			1	2	1	1	0	2	1	2
00:48:10.800000	00:41:48.400000	354557000000000				1	0					28	706492377				0				1		1	11	1	0	0		1	0	2		0	0			1		0			1	3	2	0	0	4	2	1
00:20:38.200000	00:36:08.400000	354557000000000				1	0					37	721133636				0				2		1	19	1	0	0		1	0	2		0	0			1		1	0		1	2	1	1	1	1	1	2
00:22:35.900000	00:37:54.700000	354557000000000				1	0					25	702766647				0				1		1	2	1	0	0		1	0	2		0	0			1		1	0		1	2	1	0	0	0	0	2
00:43:05.200000	00:58:57.300000	354557000000000				0	0					20	705772343				1	1	1		2		1	5	1	0	0		1	0	2		0	0			1		0			1	2	1	0	0	1	1	1
00:01:10	00:17:38.800000	354557000000000				1	0					30	725903593				1	4	1		2		0			1				1			0	0			1		1	0			1	1	0	0	1	0	1
00:49:17.400000	00:08:50.300000	354557000000000	639031000000000	8.9254e+19		1	0					19	701253249				0				1		0			1				0	3		0	0			1		0			0	2	2	1	1	1	1	1
00:12:14.600000	00:32:03.100000	354557000000000	639031000000000	8.9254e+19		1	0					18	733396657				1	1	1		1		0			1				0	6	Employer	0	0			1		1	1		0	3	3	1	0	1	1	1
00:32:07.200000	00:57:55.800000	354557000000000	639031000000000	8.9254e+19		1	0					34	715253725				0				2		1	13	1	0	0		1	0	2		0	0			1		0			1	2	1	1	1	3	2	1
00:03:05.400000	00:21:41.600000	354557000000000	639031000000000	8.9254e+19		1	0					20	711347503				0				1		0			1				0	3		0	0			1		0			0	5	3	1	0	5	3	1
00:50:15.300000	00:12:44.200000	354557000000000	639031000000000	8.9254e+19		1	0					21	717819344				0				2		1	1	1	0	0		1	0	2		0	0			1		0			1	2	1	0	0	0	0	1
00:14:27	00:37:05.900000	354557000000000	639031000000000	8.9254e+19		1	0					25	704023348				1	5	2		2		1	1	1	2				0	2		0	0			1		0			1	2	1	0	0	1	0	1
00:37:49.500000	00:49:52.500000	354557000000000	639031000000000	8.9254e+19		1	0					18	718687061				0				2		0			1				0	3		0	0			1		0			0	4	2	2	1	1	0	1
00:46:08.600000	00:27:41.700000	354557000000000				1	0					43	723565799				1	10	0		4		1	16	1	0	0		1	0	2		0	0			1		1	0		1	2	1	1	0	1	0	2
00:31:33	00:32:18.300000	354557000000000				1	0					48	721640295				1	20	3		1		1	30	1	0	0		1	0	2		0	0			1		0			1	2	1	0	0	2	0	1
00:47:49.900000	00:25:22.100000	354557000000000				1	0					30	715090507				1	8	0		2		1	8	1	0	0		1	0	2		0	0			1		1	0		1	2	1	0	0	1	1	2
00:33:48.300000	00:01:54	354557000000000				1	0					32	716692067				1	12	0		2		1	14	1	0	0		1	0	2		0	0			1		1	0		1	2	1	0	0	2	1	1
00:05:12.600000	00:23:52.300000	354557000000000				1	0					48	723898431				1	30	0		1		1	30	1	0	0		1	0	2		0	0			1		0			1	2	1	0	0	1	0	1
00:24:06.900000	00:51:29.300000	354557000000000				1	0					28	791793108				1	18	0		2		1	3	1	0	0		1	0	2		0	1			1		1	0		1	2	1	0	0	2	1	1
00:14:45.400000	00:36:47.200000	354557000000000	639031000000000	8.9254e+19		1	0					22	701932630				0				1		1	2	1	0	0		1	0	2		1	0			0		0			1	2	1	0	0	0	0	1
00:26:17.800000	00:35:32.900000	354557000000000	639031000000000	8.9254e+19		1	0					22	723928705				1	3	3		2		1	3	1	0	0		1	0	2		0	0			1		0			1	2	1	0	0	1	1	1
00:50:25.500000	00:34:19.900000	354557000000000	639031000000000	8.9254e+19		1	0					20	726458349				1	2	3		2		1	2	1	0	0		1	0	2		0	0			1		1	0		1	2	1	0	0	2	1	1
00:14:42.200000	00:33:38.300000	354557000000000	639031000000000	8.9254e+19		1	0					25	717049093				1	9	4	Water shortage	1		1	7	1	0	0		1	0	2		0	0			1		0			1	4	2	0	0	3	2	1
00:54:25.300000	00:31:50.500000	354557000000000	639031000000000	8.9254e+19		1	0					30	722172984				1	7	3		2		1	7	1	0	0		1	0	2		0	0			1		0			1	1	1		0	2	2	1
00:29:31.100000	00:31:00.800000	354557000000000	639031000000000	8.9254e+19		1	0					24	717667821				1	3	0		1		1	5	1	0	0		1	0	2		0	0			1		0			1	2	1	0	0	2	1	1
00:49:51.400000	00:30:17.400000	354557000000000	639031000000000	8.9254e+19		1	0					23	702771608				1	1	0		1		1	2	1	0	0		1	0	2		0	0			1		0			1	2	1	0	0	1	1	1
00:34:31.900000	00:48:05.700000	354557000000000				1	0					24	725641902				1	7	0		2		1	6	1	2				0	2		0	0			1		0			1	2	1	0	0	2	2	2
00:01:17.800000	00:34:31.800000	354557000000000				1	0					35	728578021				0				2		1	14	1	2				0	2		0	0			1		1	0		1	2	1	0	0	3	3	2
00:19:44.500000	00:43:46.500000	354557000000000				1	0					25	702365486				1	5	0		2		1	4	1	2				0	2		0	0			1		1	0		1	2	1	0	0	3	2	2
00:33:10	00:02:09.400000	354557000000000				1	0					26	704454630				0				4		0			0	2		1	0	0		0	0			0		0			1	5	1	0	0	1	1	1
00:54:32.100000	00:49:32.100000	354557000000000				1	0					30	728243859				1	10	0		1		1	9	1	2				0	2		0	0			1		1	0		1	2	1	0	0	2	2	1
00:10:54.100000	00:37:37.700000	354557000000000				1	0					39	723509936				0				1		1	20	1	2				0	2		0	0			1		1	1		1	3	1	0	0	2	0	2
00:29:13.700000	00:55:32.900000	352895000000000	639031000000000	8.9254e+19		1	0					24	731806880				1	9	0		0		0			0	6		0	0	5		0	0			1		0			1	3	2	0	0	4	1	2
00:05:36.900000	00:07:42	352895000000000	639031000000000	8.9254e+19		1	0					19	702808123				0				2		0			0	2		1	0	0		0	0			1		0			1	3	2	1	0	2	0	1
00:26:44	00:03:04.100000	352895000000000	639031000000000	8.9254e+19		1	0					26	708253622				1	2	4	Marriage	2		1	3	1	0	0		1	0	2		0	0			1		0			1	2	1	0	0	2	2	1
00:20:17.700000	00:20:32.100000	352895000000000	639031000000000	8.9254e+19		1	0					30	727332380				1	10	4	Marriage	1		1	12	1	0	0		1	0	2		0	0			1		1	0		1	2	1	0	0	2	0	2
00:22:30	00:29:47.700000	352895000000000	639031000000000	8.9254e+19		1	0					20	707806374				1	3	3		2		0			0	4		1	0	3		0	0			1		0			0	4	3	0	0	1	1	2
00:24:06.400000	00:50:50.500000	352895000000000				1	0					20	724008028				1	1	0		1		1	1	1	0	0		1	0	2		0	0			1		0			1	2	1	0		0		1
00:58:15.500000	00:45:26.100000	352895000000000				1	0					29	722416779				1		0		2		0			1				1			0	1			1		1	0			1	1	0		0		1
00:45:31.200000	00:06:05.800000	352895000000000				1	0					23	791874727				1	2	3		0		0			1				1			0	1			1		1	1			1	1	0		0		1
00:06:11.400000	00:42:15.900000	352895000000000				1	0					28	718346700				1	1	0		2		1	8	1	0	0		1	0	2		0	0			1		0			1	2	1	0		3	2	1
00:44:10.700000	00:27:24.100000	352895000000000				1	0					23	718456026				1	5	1		2		0			1				1			0	0			1		1	0			1	1	0		1	0	1
00:42:50.700000	00:52:30	354557000000000				1	0					35	703655983				0				1		1	12	1	0	0		1	0	2		0	0			1		0			1	2	1	1	0	3	2	1
00:01:49	00:28:33.500000	354557000000000				1	0					30	711151489				1	10	0		2		1	10	1	0	0		1	0	2		0	0			1		0			1	2	1	0	0	3	3	1
00:21:28.600000	00:37:19.400000	354557000000000				1	0					46	724280910				1	25	0		1		0			1				1			0	0			1		0				1	1	4	4	1	0	1
00:33:44.900000	00:46:53.700000	354557000000000				1	0					25	706947834				1	2	2		4		0			0	100	Sister	1	0	6	Sister	0	0			1		0			1	2	2	0	0	2	1	1
00:54:42.200000	00:51:01.800000	354557000000000				1	0					23	708333848				1	0	0		1		1	0	1	0	0		1	0	2		0	0			1		0			1	2	1	0	0	0	0	1
00:10:19.400000	00:48:55.100000	354557000000000				1	0					18	790468262				1	5	0		2		0			0	4		1	0	3		0	0			1		0			1	2	2	0	0	3	1	2
00:50:07.200000	00:10:29.300000	354557000000000				1	0					20	722105645				0				4		0			0	2		1	0	0		0	0			1		1	1		1	3	2	0	0	2	1	2
00:17:51.800000	00:01:17.300000	354557000000000				1	0					35	723063332				0				2		1	13	1	0	0		1	0	2		0	0			1		1	0		1	2	1	0	0	2	1	2
00:01:34.600000	00:44:26.600000	354557000000000				1	0					22	714903278				0				1		1	5	1	1				0	2		0	0			1		0			1	2	1	0	0	1	0	1
00:55:39.100000	00:10:55.500000	354557000000000	639031000000000	8.9254e+19		1	0					19	797506362				0				4		0			0	2		1	0	3		0	0			1		0			0	3	2	1	1	1	0	2
00:45:26.300000	00:03:12.900000	354557000000000				1	0					23	705832643				0				4		0			0	6		1	0	5		0	1			0		1	1		1	5	4	1	1	1	0	3
00:17:56.100000	00:35:31.500000	354557000000000				1	0					19	798290172				1	11	0		2		0			0	4		1	0	3		0	0			1		0			1	3	2	0	0	0	0	1
00:31:34.600000	00:52:47.300000	354557000000000	639031000000000	8.9254e+19		1	0					21	790399765				0				2		0			1				1			0	0			1		1	0			1	1	0	0	1	1	1
00:04:50.700000	00:56:11.400000	354557000000000				1	0					34	724170726				1	15	0		2		0			1				1			0	0			1		0				1	1	0	0	2	1	1
00:15:08.700000	00:50:20.400000	354557000000000	639031000000000	8.9254e+19		1	0					26	796840083				1	1	0		2		0			0	100	My brother	0	1			0	0			1		1	0		1	3	2	0	0	2	2	2
00:03:47.900000	00:33:03.200000	354557000000000	639031000000000	8.9254e+19		1	0					28	724145440				1	10	0		4		0			1				1			0	0			1		0				3	3	0	0	3	0	2
00:41:24.800000	00:05:08.300000	354557000000000	639031000000000	8.9254e+19		1	0					25	729008164				0				2		1	4	1	0	0		1	0	2		0	0			1		0			1	2	1	0	0	1	0	1
00:58:58.900000	00:38:47.200000	354557000000000	639031000000000	8.9254e+19		1	0					25	792246635				1	1	0		3	Ba science in cooperatives and agribusiness management	1	3	1	0	0		1	0	2		0	0			1		0			1	2	1	0	0	1	0	1
00:26:54.600000	00:46:49.400000	354557000000000				1	0					24	701278477				1	2	0		2		1	2	1	0	0		1	0	2		0	0			1		0			1	2	1	0	0	2	1	2
00:52:54.300000	00:09:30.600000	354557000000000				1	0					20	706492377				1	1	0		1		0			0	6		1	0	5		0	0			0		0			1	2	2	0	0	1	1	1
00:10:05.400000	00:27:06.700000	354557000000000				1	0					25	725748589				1	4	0		2		1	4	1	0	0		0	0	2		0	0			0		0			1	2	1	0	0	0	0	1
00:27:40.600000	00:53:11.900000	354557000000000				1	0					27	714850923				1	8	0		2		1	8	1	0	0		1	0	2		0	0			1		0			1	2	1	0	0	3	1	1
00:53:27.800000	00:25:22.900000	354557000000000				1	0					30	700245049				1	4	0		2		1	4	1	0	0		1	0	2		0	0			0		1	0		1	2	1	0	0	2	1	2
00:25:39.200000	00:19:37.500000	354557000000000				1	0					24	719394340				0				1		1	6	1	0	0		1	0	2		0	0			0		0			1	0	0	0	0	1	0	1
00:53:10.800000	00:18:16.200000	354557000000000				1	0					30	726034006				0				2		1	14	1	0	0		1	1			0	1			1		1	0		1	2	0	0	0	4	2	2
00:08:37.700000	00:32:18.600000	354557000000000				0	0					18	715077061				1	3	0		1		0			0	0		1	0	2		0	0			1		0			1	3	2	1	0	2	1	2
00:41:47.800000	00:08:58.400000	354557000000000				0	0					22	704777233				1	7	4	Marriage	2		1	7	1	0	0		1	0	2		0	0			1		0			1	2	1	0	0	3	2	1
00:02:51.800000	00:24:05.800000	354557000000000				1	0					22	726017606				1	7	4	Marriage	1		1	7	1	0	0		1	0	2		0	0			1		0			1	2	1	0	0	1	0	1
00:32:02.400000	00:43:54.600000	354557000000000				1	0					22	720469781				1	2	4	Marriage	2		1	5	1	0	0		1	0	2		0	0			1		0			1	2	1	0	0	2	1	1
00:32:43	00:23:27	354557000000000				1	0					23	715392724				1	3	4	Got married	2		1	3	1	0	0		1	0	2		0	0			1		0			1	2	1	0	0	1	1	1
00:33:31.300000	00:57:19.700000	354557000000000				1	0					24	706360183				1	4	4	Got married	1		1	4	1	0	0		1	0	2		0	0			1		1	1		1	2	1	0	0	1	1	2
00:31:52.800000	00:55:45.700000	351941000000000	639021000000000	8.9254e+19		1	0					33	722535521				0				4		1	10	1	0	0		0	0	2		0	0			1		0			1	2	1	0	0	3	0	1
00:00:11.100000	00:50:19.700000	351941000000000	639021000000000	8.9254e+19		1	0					26	703746019				1	4	4	Marriage	4		1	4	1	0	0		1	0	2		0	0			1		1	0		1	2	1	0	0	1	0	1
00:14:01.300000	00:38:03.800000	351941000000000	639021000000000	8.9254e+19		1	0					25	716171924				1	0	4	Marriage	2		1	0	1	0	0		1	0	2		0	0			1		0			1	2	1	0	0	0	0	1
00:49:20.100000	00:15:11.300000	351941000000000	639021000000000	8.9254e+19		1	0					24	700194191				0				2		1	3	1	0	0		1	0	2		0	0			1		0			1	2	1	0	0	1	0	1
00:18:17.300000	00:36:35.900000	351941000000000	639021000000000	8.9254e+19		1	0					24	727013217				1	1	2		2		1	5	1	0	0		0	0	2		0	0			1		0			1	2	1	0	0	1	0	1
00:52:03.500000	00:16:02.300000	351941000000000	639021000000000	8.9254e+19		1	0					18	795322506				1	1	4	I liked it here	2		1	1	0	0	0		1	0	2		0	0			1		0			1	2	1	0	0	0	0	1
00:11:50	00:32:13.800000	351941000000000	639021000000000	8.9254e+19		1	0					21	715825242				1	0	4	I liked it here	2		1	1	0	0	0		1	0	2		0	0			1		1	1		1	2	1	0	0	0	0	1
00:41:24.600000	00:44:12.800000	354557000000000	639029000000000	8.9254e+19		1	0					32	723693271				1	7	0		1		1	10	1	0	0
00:44:15.700000	00:48:43.500000	354557000000000	639029000000000	8.9254e+19		1	0					28	723585091				1	12	0		1
00:10:17.500000	00:58:47.400000	354557000000000	639029000000000	8.9254e+19		1	0					31	728229696				1	12	0		4		1	10	1	0	0		1	1			0	0			1		0			1	2	1	0		3	1	1
00:40:35.500000	00:03:53.200000	354557000000000	639029000000000	8.9254e+19		1	0					22	718869145				1	1	0		2		1	3	1	0	0		1	0	0		0	0			0		0			1	2	1	0	0	1	0	1
00:41:14.200000	00:10:37.900000	354557000000000	639029000000000	8.9254e+19		0						18	706752805				1	1	0		1		1	1	1	0	1		1	0	2		0	0			1		0
00:41:56.600000	00:56:11.200000	354557000000000	639029000000000	8.9254e+19		1	0					24	726041324				1	5	0		4		1	6	1	0	0		1	0	2		0	0			1		0			1	2	1	0		1	1	1
00:15:07.400000	00:25:58.500000	354557000000000	639029000000000	8.9254e+19		1	0					26	705431137				0				2		1	6	1	0	0		1	0	2		0	0			1		0			1	2	1	0		2	1	1
00:04:00.200000	00:15:12.700000	354557000000000	639029000000000	8.9254e+19		1	0					19	712609778				0				2		0			0	2		0	0	0		0	0			0		0			1	3	2	0	0	0	0	2
00:15:35.400000	00:48:34.400000	354557000000000	639029000000000	8.9254e+19		1	0					25	707848409				1	3	0		1		1	3	1	0	0		0	0	0		0	0			1		0			1	2	1	0	0	1	1	2
00:37:27.300000	00:55:42.600000	354557000000000	639029000000000	8.9254e+19		1	0					30	714849100				1	3	0		2		1	7	1	0	0		1	1			0	0			1		0			1	2	1	0	0	3	2	1
00:38:42.800000	00:17:55.100000	354557000000000	639029000000000	8.9254e+19		1	0					20	796154584				1	1	0		2		1	1	1	0	0		1	0	0		0	0			1		0			1	2	1	0	0	0	0	1
00:39:22.700000	00:04:45.300000	354557000000000	639029000000000	8.9254e+19		1	0					21	718403830				0				1		1	0	1	0	0		1	0	0		0	0			1		0			1	2	1	0	0	0	0	1
00:59:13.500000	00:37:03.300000	352895000000000				1	0					22	705606657				1	6	0		2		1	3	1	0	0		1	0	2		0	0			1		0			1	2	1	0	0	1	1	1
00:10:45.200000	00:26:22.200000	352895000000000	639030000000000	8.9254e+19		1	0					31	715026536				0				2		1	3	1	0	0		1	0	2		0	0			1		0			1	2	1	0	0	1	1	1
00:27:06.400000	00:36:34.500000	352895000000000	639030000000000	8.9254e+19		1	0					19	719600911				0				2		0			0	4		1	0	3		0	0			1		0			1	2	2	0	0	0	0	1
00:45:05	00:04:38.700000	352895000000000	639030000000000	8.9254e+19		1	0					24	718783169				0				2		1	3	1	1				0	2		0	0			1		0			1	2	1	0	0	2	1	1
00:00:41	00:21:42	352895000000000	639030000000000	8.9254e+19		1	0					27	725035763				1	4	0		2		1	4	1	0	0		1	0	2		0	0			1		0			1	2	1	0	0	1	0	1
00:38:39.400000	00:16:27.100000	354557000000000				1	0					23	724293474				1	6	0		1		1	3	1	0	0		0	0	2		0	0			1		0			1	2	1	0	0	1	1	1
00:55:49.800000	00:11:54.300000	354557000000000	639031000000000	8.9254e+19		1	0					22	729000305				0				2		0			0	2		0	0	0		0	0			1		0			1	4	2	0	0	1	0	1
00:21:43.200000	00:13:46.400000	354557000000000	639031000000000	8.9254e+19		1	0					29	716223396				0				1		1	4	1	0	0		0	0	2		0	0			1		0			1	2	1	0	0	2	1	1
00:37:46.800000	00:04:04.500000	354557000000000	639031000000000	8.9254e+19		1	0					22	710889740				1	1	2		4		1	6	1	0	0		1	0	2		0	0			1		0			1	2	1	0	0	1	1	1
00:17:27.100000	00:13:09.200000	354557000000000	639031000000000	8.9254e+19		1	0					24	727579304				0				2		1	2	1	0	0		0	0	2		0	0			1		0			1	2	1	0	0	1	0	1
00:43:52	00:15:56.200000	354557000000000	639031000000000	8.9254e+19		1	0					25	705415005				1	3	2		4		1	2	1	0	0		1	0	2		0	0			1		0			1	2	1	0	0	1	0	1
00:07:17	00:29:33.700000	354557000000000				1	0					23	708460138				1	3	0		2		1	3	1	0	0		1	0	2		0	0			1		0			1	2	1	0	0	2	2	1
00:29:37	00:46:48.600000	354557000000000				1	0					22	727827111				1	4	0		1		1	5	1	0	0		0	0	2		0	0			1		0			1	2	1	0	0	2	0	1
00:46:53.800000	00:12:19.300000	354557000000000				1	0					19	727579304				1	19	0		4		0			0	4		1	0	3		0	0			1		0			1	6	4	1	0	0	0	2
00:12:27.100000	00:31:44.700000	354557000000000				1	0					20	712912133				0				2		0			1				1			0	0			1		0				1	0	0	0	1	1	1
00:31:49.800000	00:34:24.500000	354557000000000				1	0					18	797046622				0				4		0			0	4		0	0	3		0	1			1		0			0	3	2	0	0	1	1	2
00:57:48.900000	00:16:44.200000	354557000000000				1	0					21	719516361				1	3	0		1		1	4	1	0	0		0	0	2		0	0			1		0			1	2	1	0	0	1	1	1
00:33:43	00:01:28.700000	354557000000000				1	0					32	710373035				1	13	2		1		1	13	1	0	0		1	0	2		0	0			1		0			1	2	1	0	0	5	2	1
00:56:14.700000	00:11:10.700000	354557000000000				1	0					39	712413408				1	10	2		2		1	10	1	0	0		1	0	2		0	0			1		0			1	2	1	0	0	3	1	1
00:26:58.600000	00:37:18	354557000000000				1	0					23	712128480				1	0	0		1		1	4	1	0	0		1	0	2		0	0			1		0			1	2	1	0	0	0	0	1
00:37:29.400000	00:09:04.900000	354557000000000				1	0					32	700504696				1	9	0		1		1	12	1	0	0		1	0	2		0	0			1		1	0		1	2	1	0	0	4	3	2
00:09:10.100000	00:32:02.900000	354557000000000				0	0					37	727176087				1	14	2		2		0			1				1			0	0			1		1	0			1	1	0	0	2	0	1
00:32:06.300000	00:53:49.400000	354557000000000				1	0					35	723765793				1	10	4	Because of the low economical status of dandora	1		1	18	1	0	0		1	0	2		0	0			1		0			1	2	1	2	1	1	0	1
00:44:00.200000	00:04:12.600000	354557000000000				1	0					20	719142743				1	2	4	Got married	1		1	2	1	0	0		1	0	2		0	0			1		1	0		1	2	1	0	0	1	1	1
00:51:41.300000	00:43:01.100000	354557000000000				1	0					27	726394584				1	4	0		1		0			1				1			0	0			1		1	1			1	1	0	0	5	1	1
00:05:25.400000	00:25:29	354557000000000				0	0					31	704549587				0				1		0			1				1			0	0			1		1	1			1	1	0	0	3	1	1
00:52:01.700000	00:17:07	354557000000000				1	0					26	713558867				1	5	4	Marriage	2		1	7	1	0	0		1	0	2		0	0			1		0			1	2	1	0	0	2	2	1
00:17:12.500000	00:45:50.300000	354557000000000				0	0					35	711146529				1	4	4	Got married	1		0			1				1			0	0			1		1	0			1	1	0	0	3	1	1
00:46:09.900000	00:11:23.700000	354557000000000				0	0					31	706214779				0				1		0			1				1			0	0			1		1	0			1	1	0	0	1	1	1
00:49:51.800000	00:26:35.300000	352895000000000	639031000000000	8.9254e+19		1	0					34	726995629				1	1	3		2		0			1				1			0	0			1		1	0			1	1	0	0	1	1	1
00:53:05.200000	00:24:55.100000	352895000000000	639031000000000	8.9254e+19		1	0					28	724226192				0				3	Marketing	0			0	2		1	0	0		0	0			1		1	0		0	3	2	0	0	1	0	1
00:39:22.600000	00:24:04	352895000000000	639031000000000	8.9254e+19		1	0					23	795637611				1	1	0		2		1	3	1	0	0		1	0	2		0	0			1		0			1	2	1	0	0	1	0	1
00:24:29.100000	00:59:50.200000	352895000000000	639031000000000	8.9254e+19		1	0					29	707762215				1	2	4	Marriage	1		1	4	1	0	0		1	0	2		0	0			1		0			1	2	1	0	0	2	2	1
00:48:01.700000	00:07:11.700000	354557000000000				1	0					28	722270139				1	15	4	School	4		1	6	1	0	0		1	0	2		0	0			1		0			1	2	1	0	0	2	1	1
00:51:59.400000	00:56:49.400000	354557000000000				1	0					28	720909537				0				2		1	10	1	0	0		1	0	2		0	0			1		0			1	2	1	0	0	2	0	2
00:05:13.200000	00:55:09.600000	354557000000000				1	0					25	710297671				1	4	3		1		1	2	1	0	0		1	0	2		0	0			1		0			1	2	1	0	0	1	0	1
00:28:22.300000	00:32:53.700000	354557000000000				1	0					22	716194172				1	3	4	Studies	4		0			1				1			0	0			1		0				1	1	0	0	0	0	1
00:28:08.700000	00:32:13.600000	354557000000000				1	0					24	705900413				1	1	2		3	Agri Business Management	1	0	1	0	0		1	0	2		0	0			1		1	1		1	2	1	0	0	0	0	2
00:46:33.800000	00:00:05.800000	354557000000000				1	0					27	705622700				0				2		1	5	1	0	0		1	0	2		0	1			1		1	0		1	3	2	0	0	1	0	2
00:48:48.500000	00:59:30	354557000000000	639029000000000	8.9254e+19		1	0					24	706926187				1	15	0		2		1	2	1	0	0		1	0	2		0	0			1		0			1	2	1	0		2	2	1
00:51:38.500000	00:51:55.400000	354557000000000	639029000000000	8.9254e+19		1	0					26	721919541				1	2	0		2		1	6	1	0	0		0	0	2		0	0			1		0			1	2	1	0		2	1	1
00:02:27.600000	00:32:44.100000	354557000000000	639029000000000	8.9254e+19		1	0					35	720747246				1	5	0		1		1	6	1	0	1		1	0	2		0	0			0		1	0		1	2	0	0		3	1	2
00:13:26	00:29:43.800000	354557000000000	639029000000000	8.9254e+19		1	0					23	706303425				1	5	0		2		1	4	1	0	0		1	0	2		0	0			1		0			1	2	1	0		0		2
00:30:05.600000	00:32:55.900000	354557000000000	639029000000000	8.9254e+19		1	0					28	708586835				0				2		0			0	4		1	0	3		0	0			1		0
00:43:37.700000	00:52:28.500000	354557000000000	639029000000000	8.9254e+19		1	0					18	797106542				1	5	0		2		0			0	4		1	0	3		0	0			0		0			1	2	2	0		0		1
00:56:11	00:32:36.200000	354557000000000	639029000000000	8.9254e+19		1	0					29	717126829				0				2		1	3	1	0	0		1	0	2
00:55:04.900000	00:55:58.800000	354557000000000				1	0					20	716806630				1	3	0		2		1	4	1	2				0	2		0	0			1		0			1	2	1	0	0	2	0	1
00:20:13.700000	00:48:39	354557000000000				1	0					40	727717739				1	20	0		2		1	20	1	2				0	2		0	0			1		0			1	3	2	3	1	2	1	2
00:26:50.800000	00:50:06.800000	354557000000000				1	0					41	721179057				0				2		1	12	1	2				1			0	0			1		1	0		1	3	2	0	0	1	1	2
00:45:09.700000	00:49:13	354557000000000				1	0					23	706107705				1	10	0		3	Sociology and Social Work	0			0	4		1	0	3		0	0			1		0			1	3	2	0	0	1	1	2
00:56:15.600000	00:13:04.500000	354557000000000				1	0					35	703871270				0				1		1	15	1	2				0	2		0	0			1		0			1	3	1	2	0	4	1	1
00:35:22.700000	00:53:55.500000	354557000000000	639031000000000	8.9254e+19		1	0					26	707089312				1	3	3		2		1	7	1	0	0		1	0	2		0	0			1		0			1	2	1	0	0	3	2	1
00:51:15.200000	00:54:49.700000	354557000000000				1	0					28	719851542				1	9	0		2		1	10	1	0	0		1	0	2		0	0			1		0			1	2	1	0	0	3	2	1
00:16:01.400000	00:43:28.400000	354557000000000	639031000000000	8.9254e+19		1	0					17	714423231				1	1	1		4		0			0	4		1	0	3		0	0			1		1	0		0	2	1	2	1	2	2	2
00:17:55.600000	00:59:57.900000	354557000000000				1	0					30	713534599				1	15	3		1		1	14	1	0	0		1	0	2		0	0			1		1	0		1	2	1	1	0	1	0	2
00:52:04	00:09:54	354557000000000	639031000000000	8.9254e+19		1	0					24	718150869				0				4		1	4	1	0	0		1	0	2		0	0			1		1	0		1	2	1	0	0	1	1	2
00:44:26.300000	00:17:33.400000	354557000000000				1	0					20	705579158				1	3	0		2		0			1				1			0	0			1		1	1			1	1	0	0	0	0	1
00:26:33.300000	00:07:21.800000	354557000000000	639031000000000	8.9254e+19		1	0					19	710338520				0				2		1	2	1	0	0		1	0	2		0	0			1		0			0	2	1	0	0	1	1	1
00:41:38.800000	00:41:32.300000	354557000000000				1	0					24	724151099				1	1	0		2		1	1	1	0	0		1	0	2		0	0			1		0			1	2	1	0	0	1	0	1
00:12:41.500000	00:24:44.300000	354557000000000	639031000000000	8.9254e+19		1	0					29	707700539				1	3	2		2		1	20	1	0	0		1	0	2		0	0			1		0			1	2	1	0	0	2	1	1
00:52:51.700000	00:01:56.500000	354557000000000				1	0					50	722897601				1	30	1		2		1	30	1	0	0		1	0	2		0	0			0		1	1		0	3	1	0	0	2	0	2
00:13:39.400000	00:51:12.100000	354557000000000	639031000000000	8.9254e+19		1	0					30	701403469				1	4	1		2		1	4	1	0	0		1	1			0	0			1		0			1	2	1	0	0	1	0	1
00:01:27	00:41:46.100000	354557000000000				1	0					21	728924680				1	1	0		2		1	1	1	0	0		1	0	2		0	0			1		1	0		1	2	1	1	1	1	1	2
00:27:42.200000	00:14:54.800000	352895000000000				1	0					23	725599893				1		0		1		1	5	1	0	0		1	0	2		0	0			1		1	1		1	2	1	0		1	1	2
00:28:07.900000	00:55:52.600000	354557000000000	639031000000000	8.9254e+19		1	0					26	715643231				0				2		1	7	1	0	0		0	0	2		0	0			1		1	0		1	2	1	0	0	1	0	2
00:27:21.600000	00:03:52.600000	354557000000000				1	0					38	725559332				1	7	1		2		1	5	1	0	0		1	0	2		0	0			1		1	0		1	3	2	0	0	0	0	2
00:52:28.200000	00:45:26.300000	354557000000000	639031000000000	8.9254e+19		1	0					26	702560849				1	3	1		2		0			1				1			0	0			1		1	0			1	1	0	0	1	1	1
00:15:24.900000	00:43:38.200000	354557000000000				1	0					18	797046121				0				2		0			0	100	Sister	0	0	5		0	0			1		0			1	3	2	0	0	1	1	2
00:20:07.700000	00:46:40.500000	352895000000000				1	0					20	797526762				1	1	0		2		1	2	1	0	0		1	0	2		0	0			1		0			1	2	1	0		1	1	1
00:55:56.600000	00:01:37.100000	354557000000000	639031000000000	8.9254e+19		1	0					38	727301001				0				1		0			1				1			0	0			1		1	1			1	1	0	0	0	0	1
00:08:04.200000	00:35:50.100000	354557000000000				1	0					24	713211719				0				4		1	1	1	0	0		1	0	2		0	1			1		0			1	2	1	0	0	0	0	1
00:52:24.300000	00:26:23.500000	354557000000000	639031000000000	8.9254e+19		1	0					22	731737592				1	3	0		1		1	2	1	0	0		0	0	2		0	0			1		0			1	2	1	0	0	2	1	1
00:49:37.600000	00:12:32.300000	352895000000000				1	0					20	736970713				1	4	0		2		0			0	2		1	0	0		0	0			0		0			1	3	2	0		0		1
00:00:07.900000	00:20:09	354557000000000				1	0					26	720720597				1	5	0		2		1	5	1	0	0		1	0	2		0	0			1		1	0		1	3	2	0	0	1	1	2
00:02:19.800000	00:06:17.800000	354557000000000	639031000000000	8.9254e+19		1	0					22	708131928				1	2	0		2		0			0	6		1	0	5		0	0			1		0			1	2	2	0	0	0	0	1
00:36:07.100000	00:46:29.100000	354557000000000				1	0					19	791273779				1	1	3		1		0			0	100	Employer	1	0	6	Employer	0	0			1		1	1		1	4	2	0		3	2	2
00:26:37.700000	00:04:35.800000	352895000000000				1	0					21	792394793				1		4	Visit	2		0			0	100	Friend	1	0	6	Friend	0	0			1		1	1		1	4	3	0		1	1	2
00:51:13.200000	00:03:20.200000	354557000000000	639031000000000	8.9254e+19		1	0					38	725822505				0				4		0			1				1			0	0			1		1	0			2	1	1	0	0	0	1
00:13:32	00:56:31.200000	352895000000000				1	0					25	725495796				1	20	0		4		0			0	2		1	0	0		0	0			1		1	0		1	4	2	0		1	0	2
00:26:45.100000	00:47:23.900000	354557000000000	639031000000000	8.9254e+19		1	0					30	715621339				1	8	3		1		0			1				1			0	0			1		1				1	1	0	0	1	1	1
00:57:35.800000	00:41:07.500000	352895000000000				1	0					20	795408548				1		1		2		0			0	6		1	0	5		0	0			1		1	1		1	2	2	0		2	0	2
00:47:27.400000	00:07:06.700000	354557000000000	639031000000000	8.9254e+19		1	0					34	712674791				0				1		0			1				1			0	0			1		1	0			1	1	0	0	1	1	1
00:07:10.100000	00:29:49.700000	354557000000000	639031000000000	8.9254e+19		1	0					24	717440212				1	2	4	Change of environment	1		1	8	1	0	0		1	0	2		0	0			1		0			1	2	1	0	1	7	1	2
00:59:54.200000	00:35:57.500000	351941000000000	639021000000000	8.9254e+19		1	0					20	715211338				1	0	4	Marriage	2		1	0	1	1				0	2		0	0			1		0			1	2	1	0	0	1	0	1
00:58:07.700000	00:15:44.200000	351941000000000	639021000000000	8.9254e+19		1	0					25	721505972				0				2		0			1				1			0	0			1		1	0			1	1	0	0	0	0	1
00:51:20.800000	00:21:03	351941000000000	639021000000000	8.9254e+19		1	0					28	706341571				0				2		1	9	1	0	0		1	1			0	0			1		1	0		0	3	1	0	0	2	2	1
00:23:28.500000	00:52:28.700000	351941000000000	639021000000000	8.9254e+19		1	0					24	715496448				1	9	4	Marriage	2		1	9	1	2				0	2		0	0			1		0			1	2	1	0	0	2	1	1
00:04:02.400000	00:29:53	351941000000000	639021000000000	8.9254e+19		1	0					37	720863498				1	12	4	I moved here from the country side	2		0			1				1			0	0			1		1	0			1	1	1	1	1	1	1
00:29:53.200000	00:54:20.700000	354557000000000	639031000000000	8.9254e+19		1	0					39	725687656				0				1		1	20	1	2				0	2		0	0			0		1	0		1	2	1	1	1	5	0	2
00:35:10.300000	00:06:49.800000	354557000000000				1	0					23	708262908				1	2	2		2		1	6	1	0	0		0	0	2		0	0			1		1	1		1	2	1	0	0	2	1	2
00:48:10.300000	00:10:28.500000	354557000000000				1	0					41	725808695				0				1		1	2	0	0	0		1	0	2		0	0			1		1	0		1	2	1	1	1	0	0	2
00:30:36.100000	00:20:36.400000	354557000000000	639031000000000	8.9254e+19		1	0					30	722592469				1	6	0		1		1	5	1	0	0		1	0	1		0	0			1		0			1	2	1	0	0	3	2	1
00:06:20.700000	00:09:41.600000	354557000000000				1	0					37	714048017				0				2		1	15	1	0	0		1	1			0	0			1		1	0		1	2	1	3	1	2	1	2
00:21:11.100000	00:21:03.900000	354557000000000	639031000000000	8.9254e+19		1	0					26	701781490				1	3	0		4		1	4	1	2				1			0	0			1		1	0		0	2	1	0	0	1	0	2
00:24:36.800000	00:05:33.200000	354557000000000				1	0					41	712584653				0				2		1	15	0	0	0		0	0	2		0	0			0		1	0		1	2	1	2	1	1	1	2
00:36:46.500000	00:20:56.900000	354557000000000	639031000000000	8.9254e+19		1	0					22	710561086				0				3	JKUAT	0			1				0	0		0	0			1		0			0	4	2	0	0	0	0	1
00:53:59	00:14:04.100000	354557000000000	639031000000000	8.9254e+19		1	0					42	724405737				1	20	0		2		0			1				1			0	0			1		1	0			2	1	1	1	2	0	1
00:31:23.400000	00:20:49.200000	354557000000000	639031000000000	8.9254e+19		1	0					23	717239544				0				3	Mount Kenya University	0			1				0	3		0	0			1		0			0	4	2	0	0	1	0	2
00:41:11.200000	00:09:07.600000	354557000000000				1	0					35	711487416				0				1		1	2	0	0	0		0	0	2		0	0			1		0			1	2	1	1	0	1	1	2
00:53:29.300000	00:54:12.300000	354557000000000				1	0					37	714380377				1	10	0		4		0			0	2		1	1			0	0			1		1	0		0	2	2	1	0	0	0	1
00:01:12	00:08:29	354557000000000				1	0					28	701399372				0				2		1	6	1	0	0		1	0	2		0	0			0		0			1	2	1	0	0	1	1	2
00:04:06.400000	00:14:17.500000	354557000000000				1	0					30	715456172				1	13	3		1		0			1				1			0	0			1		0				1	1	0	0	0	0	1
00:44:09.200000	00:07:21	354557000000000				1	0					26	736362666				1	5	3		2		1	5	1	0	0		1	1			0	0			0		1	1		1	2	1	0	0	1	0	2
00:17:16.100000	00:58:24.100000	354557000000000				1	0					18	716033696				0				1		0			0	4		1	0	3		0	0			1		0			0	1	1	0	0	0	0	1
00:32:31.500000	00:19:52.600000	354557000000000				1	0					31	721365062				1	7	0		2		1	8	1	0	0		1	0	2		0	0			1		0			1	2	1	0	0	2	0	1
00:01:12.400000	00:20:32.200000	354557000000000				1	0					21	706025914				1	3	3		2		1	2	1	0	0		1	0	2		0	0			1		1	1		1	2	1	0	0	1	1	2
00:37:51.100000	00:51:15.500000	354557000000000				1	0					43	713472020				1	16	0		1		0			1				1			0	0			1		1	0			2	2	0	0	0	0	1
00:13:42.900000	00:48:44.600000	354557000000000				1	0					28	729753635				0				2		1	11	1	0	0		1	0	2		0	1			1		0			1	2	1	0	0	3	2	1
00:36:21.800000	00:41:49.700000	352895000000000	639030000000000	8.9254e+19		1	0					28	712671611				0				1		1	10	0	0	0		1	0	2		0	0			1		0			1	2	1	0	0	3	2	1
00:27:21.300000	00:00:58.200000	352895000000000	639030000000000	8.9254e+19		1	0					22	725619882				1	1	0		2		1	1	1	0	0		1	0	2		0	0			1		0			1	2	1	0	0	0	0	1
00:53:12.300000	00:19:44.300000	352895000000000				1	0					30	791062782				1	10	0		2		1	7	1	0	0		1	0	2		0	0			1		0			1	2	1	0	0	3	1	1
00:11:02.700000	00:23:07.200000	352895000000000	639030000000000	8.9254e+19		1	0					20	723895851				0				2		1	6	1	0	0		1	0	2		0	0			1		0			1	2	1	0	0	1	1	1
00:48:22.200000	00:32:28.300000	352895000000000	639030000000000	8.9254e+19		1	0					26	718860680				1	8	0		2		1	6	1	0	0		1	0	2		0	0			1		0			1	2	1	0	0	2	1	1
00:13:13.500000	00:51:10.300000	352895000000000	639030000000000	8.9254e+19		1	0					24	711695148				1	2	0		1		1	2	1	0	0		1	0	2		0	0			1		0			1	2	1	0	0	1	0	1
00:54:51.100000	00:51:03.600000	359297000000000	639021000000000	8.9254e+19		1	0					20	792840419				1	0	0		2		1	1	1	0	0		1	0	0		0	0			1		0			1	2	1	0	0	1	1	1
00:54:33.700000	00:32:13.800000	359297000000000	639021000000000	8.9254e+19		1	0					25	718701446				0				4		1	2	1	0	0		1	0	0		0	0			1		0			1	2	1	0	0	1	0	2
00:11:54.200000	00:02:43.100000	359297000000000	639021000000000	8.9254e+19		1	0					18	790471355				1	1	0		1		1	0	1	0	0		1	0	0		0	0			1		0			1	2	1	0	0	0	0	1
00:21:32.200000	00:16:52.600000	359297000000000	639021000000000	8.9254e+19		1	0					18	717062390				1	4	0		2		0			0	4		0	0	3		0	0			0		0			1	3	2	4	2	2	1	1
00:52:05	00:23:19.900000	359297000000000	639021000000000	8.9254e+19		1	0					22	703648733				1	4	0		2		1	3	1	0	0			1			0	0			1		0				2	1	0	0	0	0	2
00:09:39	00:48:18	359297000000000	639021000000000	8.9254e+19		1	0					27	701547656				0				2		1	0	1	0	0		1	0	0		0	0			1		0			1	2	1	0	0	0	0	1
00:00:34.500000	00:12:21.400000	356172000000000	639031000000000	8.9254e+19		1	0					32	715410302				1	9	3		1		0			1				1			0	0			0		1	1			1	1	2	2	0	0	1
00:18:55.700000	00:57:21.100000	356172000000000	639031000000000	8.9254e+19		1	0					24	724854651				0				2		0			1				1			0	0			1		1	1			2	2	0		1	1	1
00:12:18.400000	00:45:50.800000	352895000000000	639031000000000	8.9254e+19		1	0					24	712867516				1	5	3		1		1	3	1	0	0		1	0	2		0	0			1		1	0		1	2	1	0	0	1	0	2
00:46:01	00:24:45.100000	352895000000000	639031000000000	8.9254e+19		1	0					32	706257436				1	7	4	Marriage	1		1	13	1	0	0		1	0	2		0	0			0		0			1	2	1	0	0	3	1	1
00:32:35	00:59:17.400000	352895000000000	639031000000000	8.9254e+19		1	0					20	703895962				1	1	4	Marriage	2		1	1	1	0	0		1	0	2		0	0			1		0			1	2	1	0	0	0	0	1
00:32:51.600000	00:05:39.100000	352895000000000	639031000000000	8.9254e+19		1	0					32	710593979				1	9	4	I built here	2		1	12	1	2				0	2		0	0			1		0			1	2	1	0	0	3	2	1
00:55:15.200000	00:19:48.100000	352895000000000	639031000000000	8.9254e+19		1	0					24	728476276				1	1	2		2		1	3	1	0	0		1	0	2		0	0			1		0			1	2	1	0	0	1	1	1
00:14:07.900000	00:49:19.100000	354557000000000	639031000000000	8.9254e+19		1	0					20	796683641				0				2		0			0	100	Guardian	1	0	6	Guardian	0	0			1		0			1	3	3	0	0	0	0	1
00:54:24	00:49:49.400000	354557000000000	639031000000000	8.9254e+19		1	0					27	728435016				1	0	3		2		1	6	1	0	0		1	0	2		0	0			0		0			1	2	1	0	0	2	2	1
00:15:31.100000	00:32:59.300000	354557000000000				1	0					31	713096590				1	10	3		1		1	9	1	0	0		1	0	2		0	0			1		0			1	2	1	0	8	2		1
00:40:30	00:59:38.800000	354557000000000				1	0					27	703818537				0				1		1	8	1	0	0		1	0	2		0	0			1		0			1	2	1	0	0	2	1	1
00:23:58.300000	00:06:15.300000	354557000000000				1	0					26	723739798				1	4	3		2		1	4	1	0	0		1	0	2		0	0			1		0			1	2	1	0	0	1	0	1
00:06:18.800000	00:27:39.300000	354557000000000				1	0					23	796071340				0				2		0			0	1		1	0	2		1	0			1		1	1		1	2	1	0	0	0	0	2
00:17:14.600000	00:20:29.900000	354557000000000				1	0					27	729521932				1	4	0		2		1	6	1	0	0		1	0	2		0	0			1		0			1	2	1	0	0	2	0	1
00:39:57.600000	00:38:00.200000	354557000000000				1	0					29	725626635				1	9	0		1		1	2	1	0	0		1	0	2		0	0			1		1	0		1	2	1	0	0	1	0	2
00:59:14.500000	00:20:10.400000	354557000000000				1	0					31	712058680				1	11	1		1		1	10	1	0	0		1	0	2		0	0			1		0			1	2	1	0	0	0	0	1
00:30:36.300000	00:32:53.400000	354557000000000				1	0					28	702687529				1	3	0		1		1	3	1	0	0		1	0	2		0	0			1		1	0		1	2	1	0	0	1	0	2
00:46:39.800000	00:35:04.500000	354557000000000				1	0					20	700331748				1	2	0		2		1	3	1	0	0		1	0	2		0	0			1		0			1	2	1	0	0	1	0	2
00:09:45.500000	00:30:04.700000	354557000000000				1	0					30	710274019				1	10	0		2		1	8	1	0	0		1	0	2		0	0			1		1	0		1	2	1	0	0	2	1	1
00:35:07.700000	00:55:38.100000	354557000000000				1	0					40	722677117				1	35	0		2		0			1				1			0	0			1		1	0			2	1	2	2	0	0	1
00:08:35.600000	00:24:18.300000	354557000000000	639029000000000	8.9254e+19		1	0					20	795342139				1	2	0		2		1	2	1	0	0		1	0	2		0	0			1		0			1	2	1	0		1	0	1
00:24:22.600000	00:51:47	354557000000000	639029000000000	8.9254e+19		1	0					19	721869712				1	2	0		2		0			0	6		1	0	5		0	0			1		0			1	3	2	0		0		2
00:10:10.400000	00:02:17.300000	354557000000000				1	0					36	724448840				1	8	3		1		1	20	1	2				0	2		0	0			1		0			1	3	1	1	1	0	0	1
00:36:16	00:50:38.100000	354557000000000	639029000000000	8.9254e+19		1	0					22	791617880				1	3	0		2		0			1				1			0	0			1		1	1			1	1	0	1	1	1	1
00:40:06.100000	00:01:43	354557000000000				1	0					40	712134277				1	20	3		1		1	18	1	2				0	2		0	0			1		0			1	2	1	1	0	2	1	1
00:51:51.100000	00:34:40.700000	354557000000000	639029000000000	8.9254e+19		1	0					25	726066439				0				2		1	5	1	0	0		1	0	2		0	0			1		0			1	2	1	0		2	0	1
00:05:56.200000	00:02:00.500000	354557000000000				1	0					43	711485514				1	16	0		1		1	16	1	2				0	2		0	0			1		0			1	2	1	2	1	3	0	1
00:05:16.400000	00:24:52.100000	354557000000000	639029000000000	8.9254e+19		1	0					23	728962890				1	2	0		2		1	2	1	0	0		1	0	2		0	0			0		0			1	2	1	0		1	0	1
00:29:40.900000	00:03:13.500000	354557000000000				1	0					40	726304748				1	6	1		1		1	18	1	2				0	2		0	0			1		1	0		1	3	2	4	0	1	1	1
00:24:59.500000	00:34:34.200000	354557000000000	639029000000000	8.9254e+19		1	0					25	790624492				1	2	0		2		1	7	1	0	0		1	0	2		0	0			1		0			1	2	1	0		4	3	1
00:42:36.900000	00:01:01.400000	354557000000000				1	0					19	797563281				1	2	0		2		1	0	1	2				0	2		0	0			1		0			1	2	1	0	0	0	0	1
00:09:17	00:03:03.200000	354557000000000				1	0					28	704895760				1	4	1		2		1	7	1	2				0	2		0	0			1		1	1		1	2	1	0	0	2	1	1
00:31:48.100000	00:00:47.900000	354557000000000				1	0					23	713558133				1	3	0		2		1	4	1	2				0	2		0	0			1		0			1	2	1	0	0	1	1	1
00:02:22.200000	00:04:53.900000	354557000000000				1	0					30	716697535				1	6	0		2		1	10	1	2				0	2		0	0			1		1	1		1	2	1	0	0	2	0	1
00:36:11.700000	00:54:19.500000	354557000000000				1	0					26	728702070				1	10	2		1		1	9	1	0	0		1	0	2		0	0			1		1	0		1	2	1	0	0	3	2	2
00:11:13.800000	00:36:07.100000	354557000000000				0	0					28	718306864				1	15	1		1		1	10	1	1				1			0	0			1		1	0			1	1	0	0	2	1	1
00:07:40.800000	00:41:21.700000	354557000000000				1	0					26	726037391				1	3	1		2		1	3	1	0	0		1	0	2		0	0			1		1	0		1	2	1	0	0	1	0	1
00:16:10.700000	00:36:49.100000	352895000000000				1	0					18	708412227				1	3	0		1		0			0	4		1	0	3		0	0			1		0			1	4	4	0		0		1
00:35:13.600000	00:13:57.300000	354557000000000				1	0					23	723039943				1	1	0		1		1	7	1	0	0		1	0	2		0	0			1		0			1	2	1	0	0	3	1	1
00:39:27.300000	00:23:42.300000	352895000000000				1	0					39	712134277				1	1	4	Change of address	2		1	1	0	0	0		1	0	2		0	0			1		1	0		1	2	1	0		1	0	2
00:51:57.100000	00:22:25.700000	354557000000000				1	0					25	725065946				0				1		0			0	4		1	0	3		0	0			1		0			1	2	2	1	1	1	1	1
00:38:22.200000	00:54:04.300000	352895000000000				1	0					25	718761947				1	4	0		2		1	3	1	0	0		1	0	2		0	0			1		0			1	2	1	0		0		1
00:54:10	00:09:47.600000	352895000000000				1	0					25	720095725				1	1	3		1		1	8	1	0	0		1	0	2		0	0			1		0			1	2	1	0		2	1	1
00:08:06.600000	00:19:11.800000	354557000000000				1	0					21	718972386				0				3	Procurement and supply chain management	0			0	2		0	0	0		0	0			1		0			1	3	2	0	0	2	2	1
00:12:00.700000	00:01:21.800000	352895000000000				1	0					23	721783854				1	8	0		2		0			0	4		1	0	3		0	0			1		0			1	2	2	0		1	0	1
00:38:00.400000	00:06:46.900000	352895000000000				1	0					18	717583957				1	1	0		1		0			0	2		1	0	0		0	0			1		0			1	3	2	2	2	3	1	1
00:38:44.200000	00:39:15.200000	354557000000000	639031000000000	8.9254e+19		1	0					23	707276999				1	3	0		2		1	5	1	0	0		1	0	2		0	0			1		0			1	2	1	0	0	3	1	1
00:39:53.800000	00:07:10.100000	354557000000000	639031000000000	8.9254e+19		1	0					20	703895962				0				3	Criminalogy	0			0	4		1	0	3		0	0			1		0				2	2	0	0	0	0	1
00:12:30.100000	00:43:21.200000	354557000000000	639031000000000	8.9254e+19		1	0					24	700191439				1	7	0		1		1	4	1	0	0		1	0	2		0	1			1		0			1	2	1	0	0	1	0	1
00:48:13.600000	00:17:24.200000	354557000000000	639031000000000	8.9254e+19		1	0					19	798286320				1	3	0		1		1	1	1	0	0		1	0	2		0	0			1		1	0		0	2	1	0	0	0	0	2
00:27:02.400000	00:02:55.400000	354557000000000	639031000000000	8.9254e+19		1	0					34	719620825				1	10	0		2		1	15	1	0	0		0	0	2		0	0			1		0			1	2	1	0	0	2	1	1
00:10:47	00:26:00.400000	354557000000000				1	0					32	708559221				1	0	3		2		1	10	1	0	0		1	0	2		0	0			1		1	0		1	2	1	0	0	5	3	2
00:49:32.200000	00:33:04.400000	354557000000000				1	0					20	714030145				0				1		1	1	1	0	0		1	0	2		0	0			1		0			1	3	1	0	0	1	1	2
00:18:48.300000	00:27:12.700000	354557000000000				1	0					25	705669855				1	1	3		2		0			1				1			0	1			1		1	0			1	1	0	0	1	1	1
00:59:48.600000	00:31:43.900000	354557000000000				1	0					23	705657218				1	4	0		2		1	4	1	0	0		1	0	2		0	0			1		0			1	3	2	0	0	2	0	1
00:21:41.900000	00:38:43.700000	354557000000000				1	0					21	724212571				0				2		1	2	1	0	0		1	0	2		0	0			1		0			1	2	1	0	0	1	1	1
00:47:12	00:37:18.800000	354557000000000				1	0					24	707183652				1	0	0		1		1	2	1	0	0		1	0	2		0	0			1		0			1	2	1	0	0	2	2	1
00:16:22.200000	00:46:53.800000	354557000000000	639031000000000	8.9254e+19		1	0					26	725160948				1	2	0		4		0			1				1			0	0			1		1	0			2	1	0	0	1	1	1
00:41:25.900000	00:00:16.500000	354557000000000	639031000000000	8.9254e+19		1	0					32	714760394				0				2		0			1				1			0	0			1		1	0			2	1	0	0	1	1	1
00:06:45	00:20:46	354557000000000	639031000000000	8.9254e+19		1	0					21	725296105				0				2		0			0	4		1	0	3		0	0			1		1	0		1	2	2	0	0	1	1	2
00:34:04.400000	00:04:24.800000	354557000000000	639031000000000	8.9254e+19		1	0					19	717396090				1	1	0		1		1	0	1	0	0		0	0	2		0	0			1		0			1	2	1	0	0	0	0	1
00:16:39.400000	00:02:06.400000	354557000000000	639031000000000	8.9254e+19		1	0					32	718104948				0				1		1	12	1	0	0		0	0	2		0	0			1		1	0		1	2	1	0	0	1	0	2
00:39:53	00:13:15.600000	354557000000000	639031000000000	8.9254e+19		1	0					21	729329499				1	8	2		1		1	1	1	0	0		0	0	2		0	0			1		1	0		1	2	1	0	0	0	0	2
00:55:03.900000	00:38:45.400000	351941000000000	639021000000000	8.9254e+19		1	0					34	727923593				1	26	2		2		1	18	1	0	0		1	0	2		0	0			1		0			1	3	1	2	0	1	0	1
00:30:29.800000	00:51:43.200000	351941000000000	639021000000000	8.9254e+19		1	0					30	723577827				0				2		0			0	4		1	0	3		0	0			1		1	0		1	4	3	0	0	1	0	1
00:56:23.300000	00:10:27.300000	351941000000000	639021000000000	8.9254e+19		1	0					24	710283164				1	0	0		2		0			0	6		1	0	5		0	0			0		0			1	3	2	0	0	3	1	2
00:44:22.200000	00:58:43.500000	351941000000000	639021000000000	8.9254e+19		1	0					18	797890218				1	1	1		2		0			0	6		1	0	5		0	0			1		0			1	2	2	0	0	0	0	1
00:00:53.200000	00:25:22.800000	351941000000000	639021000000000	8.9254e+19		1	0					18	715180519				0				2		0			0	5		1	0	4		0	0			1		0			1	3	2	1	0	2	0	2
00:31:01.400000	00:27:27.400000	351941000000000	639021000000000	8.9254e+19		1	0					26	733484127				0				2		0			0	4		1	1			0	0			1		1	0		0	2	2	0	0	1	1	2
00:09:43.300000	00:58:59.400000	354557000000000				1	0					40	720819380				0				2		1	20	1	0	0		1	1			0	0			1		1	0		0	3	2	1	1	2	1	2
00:04:20.100000	00:37:08.200000	354557000000000				1	0					38	728359602				1	15	0		2		1	20	1	0	0		1	0	2		0	0			1		1	0		1	4	3	0	0	3	2	2
00:43:35.900000	00:06:52.400000	354557000000000				1	0					22	727425428				1	4	0		3	BA	0			1				0	0		0	0			1		0			1	1	1	0	0	0	0	1
00:11:04.300000	00:06:27.400000	354557000000000				1	0					19	702669427				0				3	BH	0			0	2		1	0	0		0	0			1		0			1	4	3	1	1	3	2	2
00:42:19.200000	00:05:36.100000	354557000000000				1	0					42	722859919				1	20	0		4		1	21	1	0	0		1	0	2		0	0			1		1	1		1	4	3	1	1	2	1	2
00:35:31.900000	00:16:08.300000	354557000000000				1	0					30	715784143				1	4	4	Marriage	1		1	4	1	0	0		1	1			0	0			1		1	0		0	2	1	0	0	0	0	2
00:25:38.800000	00:15:48.500000	354557000000000				0	0					40	721881701				1	10	1		1		1	15	1	0	0		1	0	2		0	0			1		1	1		1	2	1	2	2	3	4	2
00:07:56.200000	00:16:29.200000	354557000000000				1	0					34	727101500				1	10	0		2		1	10	1	0	0		1	0	2		0	0			1		1	0		1	2	1	0	0	1	1	2
00:39:31.900000	00:15:37.400000	354557000000000				0	0					32	729392065				1	2	4	Marriage	4		1	2	1	0	0		1	0	2		0	0			1		0			1	2	1	0	0	1	0	1
00:24:41.600000	00:16:19.800000	354557000000000				0	0					20	790015444				1	0	0		2		1	0	1	0	0		1	0	2		0	0			1		1	1		1	2	1	0	0	1	1	2
00:15:25.200000	00:45:02	354557000000000				1	0					20	791552048				0				2		0			0	2		1	0	0		0	0			1		0			1	3	2	0	0	0	0	2
00:48:55.300000	00:16:10.400000	354557000000000				1	0					26	714189340				1	5	0		4		0			0	2		1	0	0		0	0			1		1	1		1	3	2	0	0	1	0	3
00:26:15.300000	00:00:18.300000	354557000000000				1	0					29	728696592				1	6	4	Marriage	2		1	5	1	0	0		1	0	2		0	0			1		0			1	2	1	0	0	1	0	1
00:01:23.300000	00:22:15	354557000000000				1	0					21	720663091				0				4		0			0	4		1	0	3		0	0			1		0			1	3	3	0	0	3	2	1
00:22:19.100000	00:41:02.900000	354557000000000				1	0					18	720330676				0				2		0			0	4		1	0	3		0	0			1		0			1	3	3	0	0	3	2	1
00:00:30	00:44:36.700000	354557000000000				1	0					29	735605412				1	7	1		1		1	10	1	0	0		0	0	2		0	1			1		0			1	2	1	0	0	2	1	2
00:45:51.300000	00:55:27	354557000000000				1	0					21	713754688				0				3	Communication and technology	0			0	2		0	0	2		0	0			1		0			1	5	3	1	0	2	1	2
00:38:39.600000	00:18:45.900000	354557000000000				1	0					27	719259032				1	5	2		2		1	9	1	0	0		1	1			0	0			0		1	0		1	2	0	0	0	1	1	2
00:22:25.400000	00:18:32.900000	354557000000000				1	0					29	715100700				0				2		1	12	1	0	0		1	0	2		0	0			0		1	0		1	2	1	0	0	2	2	2
00:11:20.600000	00:45:17.300000	354557000000000				1	0					28	705649835				1	4	3		1		1	4	1	0	0		0	0	2		0	0			1		1	1		1	3	2	0	0	0	0	1
00:24:31.600000	00:44:57.800000	354557000000000				1	0					29	728912142				1	9	2		1		0			1				1			0	0			0		1	0			1	1	0	0	2	2	1
00:10:55.700000	00:19:59.500000	354557000000000	639031000000000	8.9254e+19		1	0					28	788462874				1	8	0		2		1	8	1	0	0		1	0	2		0	0			1		1	0		1	2	1	0	0	2	1	2
00:34:41.600000	00:20:41.300000	354557000000000	639031000000000	8.9254e+19		1	0					28	716252711				1	8	0		2		1	7	1	2				0	2		0	0			1		0			0	2	1	0	0	1	0	1
00:01:25.500000	00:22:23.300000	354557000000000	639031000000000	8.9254e+19		1	0					24	713095270				1	4	0		2		1	6	1	2				0	2		0	0			1		0			1	2	1	4	0	1	0	1
00:28:04.100000	00:51:46.100000	354557000000000	639031000000000	8.9254e+19		1	0					30	726294988				1	9	0		4		1	7	1	2				0	2		0	0			1		0			1	2	1	0	0	2	2	1
00:51:54.500000	00:13:51.100000	354557000000000	639031000000000	8.9254e+19		1	0					29	715840894				1	3	2		2		1	5	1	0	0		1	0	2		0	0			1		0			1	2	1	0	0	1	1	1
00:34:01.500000	00:45:16.500000	354557000000000	639031000000000	8.9254e+19		1	0					18	707446637				1	1	0		2		0			1				0	6	Employer	0	0			1		1	1		0	3	2	0	0	2	2	2
00:11:26.600000	00:25:44.900000	354557000000000	639031000000000	8.9254e+19		1	0					24	715092029				1	1	1		2		0			1				0	5		0	0			1		0			0	3	2	0	0	1	1	1
00:02:26.900000	00:49:17.800000	359297000000000	639021000000000	8.9254e+19		1	0					34	716833788				1	2	1		2		1	15	1	2				0	0		0	0			1		1	0		1	4	2	2	1	2	1	2
00:09:25.800000	00:18:23.500000	359297000000000	639021000000000	8.9254e+19		1	0					35	722401234				1	12	0		1		1	15	1	0	0		1	0	0		0	0			1		0			1	3	1	2	1	1	0	2
00:12:42.200000	00:44:25.900000	359297000000000	639021000000000	8.9254e+19		1	0					25	703434014				0				2		1	2	1	0	0		0	0	0		0	0			0		0			1	2	1	0	0	0	0	1
00:45:19	00:50:41.100000	359297000000000	639021000000000	8.9254e+19		1	0					35	722686480				0				2		1	5	1	0	0		1	0	0		0	0			1		1	0		1	2	1	0	0	1	0	2
00:08:10.500000	00:50:15.100000	359297000000000	639021000000000	8.9254e+19		1	0					23	704682057				0				2		1	1	1	2				0	0		0	0			1		0			1	2	1	0	0	0	0	1
00:08:35.600000	00:48:59.300000	359297000000000	639021000000000	8.9254e+19		1	0					25	705799651				1	5	0		1		1	4	1	0	0		0	0	0		0	0			1		1	0		1	2	1	0	0	0	0	2
00:19:11.600000	00:45:04.500000	352895000000000				1	0					32	700150914				1	10	0		2		1	13	1	0	0		1	0	0		0	0			1		0			1	2	1	0	0	2	2	2
00:52:14.400000	00:16:52.400000	352895000000000	639021000000000	8.9254e+19		1	0					27	717994522				1	5	0		1		1	7	1	0	0		1	0	0		0	0			1		0			1	2	1	0	0	2	1	1
00:15:00.900000	00:10:05.800000	352895000000000	639021000000000	8.9254e+19		1	0					29	714060495				1	5	0		2		1	4	1	0	0		1	0	0		0	0			1		0			1	2	1	0	0	1	1	1
00:39:38.300000	00:18:37.800000	352895000000000	639021000000000	8.9254e+19		1	0					30	729070037				1	5	1		2		1	5	1	0	0		1	0	0		0	0			1		1	0		1	2	1	0	0	1	1	1
00:26:56.200000	00:05:55.800000	352895000000000	639021000000000	8.9254e+19		1	0					30	710538845				1	10	0		1		1	10	1	0	0		1	0	2		0	0			1		1	1		1	2	1	0	0	2	1	2
00:48:25.900000	00:25:30.300000	352895000000000	639021000000000	8.9254e+19		1	0					24	797388769				1	3	0		1		1	1	1	0	0		1	0	2		0	0			1		1	0		1	2	1	0	0	2	1	2
00:49:41.300000	00:06:17.200000	352895000000000	639021000000000	8.9254e+19		1	0					20	725779523				0				4		0			1				1			0	0			1		1	1			1	1	0	0	0	0	1
00:45:19	00:41:05.800000	352895000000000	639021000000000	8.9254e+19		1	0					27	714345272				0				2		0			1				1			0	0			1		0				1	1	0	0	1	1	1
00:53:00.800000	00:34:13.800000	354557000000000				1	0					23	799999999				1	1	4	For studies	3	Bachelor of commerce	0			0	2		1	0	0		0	0			1		0			1	4	3	0	0	2	1	2
00:19:25.700000	00:52:50	354557000000000				1	0					30	707604698				1	14	0		1		1	15	1	0	0		1	0	2		0	0			1		1	0		1	2	1	0	0	4	3	2
00:02:01.100000	00:27:10.900000	354557000000000				1	0					30	767738235				1	5	3		1		1	7	1	0	0		1	0	2		0	0			1		1	0		1	2	1	0	0	3	1	2
00:27:15.200000	00:47:40.600000	354557000000000				1	0					20	706245786				1	6	0		3	BEd	0			0	2		1	0	0		0	0			1		0			1	3	2	0	0	2	2	2
00:49:15.500000	00:17:25.100000	354557000000000				1	0					35	714570241				1	15	0		1		1	15	1	0	0		1	0	2		0	0			1		0			1	2	1	1	1	3	1	1
00:24:07.600000	00:36:28.700000	354557000000000				1	0					28	710709740				1	10	3		2		1	7	1	0	0		1	0	2		0	0			1		0			1	2	1	0	0	2	1	1
00:37:42.800000	00:16:31.200000	354557000000000				1	0					28	731884817				1	1	0		4		1	2	1	0	0		1	0	2		0	0			1		0			1	3	2	0	0	4	3	1
00:50:03.300000	00:24:34.100000	352895000000000				1	0					25	702245446				0				2		1	7	1	0	0		1	0	2		0	0			1		1	0		1	2	1	0	0	2	1	2
00:24:40.900000	00:30:10.200000	352895000000000				1	0					27	714410260				1	7	1		1		1	6	1	0	0		1	0	2		0	0			1		0			1	2	1	0	0	2	0	1
00:23:31.600000	00:18:04.200000	354557000000000				1	0					25	726090900				0				4		0			1				1			0	1			1		1	0			1	1	0	0	0	0	1
00:52:04.600000	00:18:31.700000	352895000000000				1	0					22	795412708				1		4	Location change	2		0			1				1			0	1			1		1	0			2	2	0	0	0	0	2
00:42:47.500000	00:18:24.400000	354557000000000				1	0					30	722732154				0				4		1	3	0	0	0		1	0	2		0	1			1		0			1	2	1	0	0	1	0	1
00:24:47.300000	00:44:52.300000	352895000000000				1	0					26	791716838				0				4		0			0	4		1	0	3		0	0			1		0			1	1	1	0	0	0	0	1
00:08:11.800000	00:18:45.900000	354557000000000	639030000000000	8.9254e+19		1	0					30	717781448				1	10	0		2		0			1				1			1	1			1		1	1			1	1	0	0	0	0	1
00:53:49.300000	00:27:56.500000	352895000000000				1	0					23	704374059				1		0		2		1	2	1	0	0		1	0	2		0	0			1		1	0		1	2	1	0	0	1	1	1
00:21:48.500000	00:29:53.300000	354557000000000	639030000000000	8.9254e+19		1	0					26	722920760				1	4	3		1		1	5	1	0	0		1	0	2		0	0			1		1	1		0	3	2	0	0	1	1	2
00:02:53	00:17:25.800000	354557000000000	639030000000000	8.9254e+19		1	0					28	726490306				1	5	1		2		1	4	1	0	0		1	0	2		0	0			1		0			1	2	1	0	0	1	1	1
00:35:41.600000	00:05:16.900000	352895000000000				1	0					29	713838850				1	4	0		2		1	4	1	0	0		1	0	2		0	0			1		1	0		1	2	1	0		1	1	1
00:59:52.300000	00:25:04.800000	354557000000000	639031000000000	8.9254e+19		1	0					25	712169490				1	1	3		1		0			0	6		1	0	5		0	0			1		0			1	2	2	0	0	0	0	1
00:30:05.700000	00:58:04.500000	354557000000000	639031000000000	8.9254e+19		1	0					38	722232568				0				4		1	11	1	0	0		1	0	0		0	0			1		0			1	2	1	0	0	2	1	1
00:02:44.700000	00:30:06.900000	354557000000000	639031000000000	8.9254e+19		1	0					29	725599988				1	6	0		4		1	4	1	0	0		1	0	0		0	0			1		1	0		1	2	1	0	0	1	0	1
00:33:14	00:56:57.500000	354557000000000	639031000000000	8.9254e+19		1	0					18	707415532				1	2	0		2		0			0	2		1	0	3		0	0			1		1	1		1	2	2	1	0	1	1	1
00:06:13	00:22:01.400000	354557000000000	639031000000000	8.9254e+19		1	0					20	706537613				1	1	0		1		1	1	1	0	0		1	0	0		0	0			1		0			1	2	1	0	0	1	1	1
00:24:08.400000	00:40:45.600000	354557000000000	639031000000000	8.9254e+19		1	0					25	710373968				1	2	3		1		0			1				1			0	0			1		0				1	1	0	0	1	1	1
00:32:14.300000	00:28:53.500000	354557000000000				1	0					30	716424491				1	2	0		1		1	3	1	2				0	2		0	0			1		1	0		1	2	1	0	0	3	3	2
00:49:41.600000	00:54:41.600000	354557000000000				1	0					27	787209486				1	5	0		2		1	9	1	2				0	2		0	0			1		1	0		1	2	1	0	0	3	2	2
00:07:35.300000	00:17:22.600000	354557000000000				1	0					29	716349822				1	1	0		2		1	2	1	2				0	2		0	0			1		0			1	2	1	0	0	1	0	1
00:26:55	00:23:42.500000	354557000000000				1	0					19	704166363				1	2	0		1		1	3	1	2				0	2		0	0			1		0			1	2	1	0	0	1	1	1
00:52:20.400000	00:26:04.100000	354557000000000				1	0					34	711226411				0				2		1	14	1	2				0	2		0	0			1		1	0		1	2	1	1	1	2	1	2
00:38:20.800000	00:02:47.300000	354557000000000				1	0					32	725990674				1	8	0		1		1	8	1	2				0	2		0	0			1		0			1	2	1	0	0	2	2	1
00:15:55.900000	00:20:31.200000	354557000000000				1	0					32	717228891				1	0	0		2		1	14	1	2				1			0	0			1		0			1	2	1	0	0	2	0	1
00:35:06.600000	00:35:11.200000	352895000000000				1	0					42	724126662				1	20	4	Marriage	4		1	20	1	2				0	2		0	0			1		0			1	4	3	2	2	2	1	1
00:31:51.200000	00:24:49.100000	352895000000000				1	0					23	706293951				1	1	1		2		0			0	6		0	0	5		0	0			1		0			1	4	2	1	1	1	0	1
00:11:40.400000	00:21:24.800000	352895000000000	639031000000000	8.9254e+19		1	0					21	715313211				1	3	4	Marriage	1		1	3	1	0	0		1	0	2		0	0			1		0			1	2	1	0	0	2	1	1
00:43:31.900000	00:22:10.400000	352895000000000	639031000000000	8.9254e+19		1	0					27	716612986				1	10	0		2		0			1				0	5		0	0			0		1	1		1	1	1	0	0	0	0	1
00:20:28.500000	00:59:16	352895000000000	639031000000000	8.9254e+19		1	0					20	720376142				0				2		0			0	2		1	0	0		0	0			0		0			1	4	3	0	0	2	1	1
00:47:19.800000	00:18:49.200000	352895000000000	639031000000000	8.9254e+19		1	0					21	726436377				1	1	4	Marriage	2		1	1	1	2				0	2		0	0			1		0			1	2	1	0	0	1	0	1
00:50:17.900000	00:11:41.200000	354557000000000	639031000000000	8.9254e+19		1	0					28	722797617				0				4		0			1				1			0	0			1		1	0			5	4	2	2	0	0	1
00:14:43	00:54:48.700000	354557000000000	639031000000000	8.9254e+19		1	0					22	703517921				1	4	0		2		0			1				0	3		0	0			1		0			0	2	2	0	0	2	1	1
00:54:54.900000	00:10:39.300000	354557000000000	639031000000000	8.9254e+19		1	0					19	798044828				1	2	0		4		0			0	2		1	0	0		0	0			1		0			1	3	2	1	0	2	1	1
00:12:01.700000	00:24:22.800000	354557000000000	639031000000000	8.9254e+19		1	0					18	772262038				1	3	0		1		0			1				0	5		0	0			1		1	1		1	3	2	0	0	2	1	2
00:43:56.500000	00:30:51.200000	354557000000000	639031000000000	8.9254e+19		1	0					26	723739520				0				2		1	6	1	0	0		1	0	2		0	0			1		0			1	2	1	0	0	2	0	1
00:21:27.800000	00:43:37.700000	354557000000000	639031000000000	8.9254e+19		1	0					29	705791909				0				2		1	10	1	0	0		1	0	2		0	0			1		0			1	2	1	0	0	1	1	1
00:08:19.800000	00:36:18.700000	354557000000000	639029000000000	8.9254e+19		1	0					34	774805404				1	20	0		2		1	20	1	0	0		1	1			0	0			0		0			1	3	2	1	0	1	1	1
00:07:51.400000	00:27:22.300000	354557000000000	639029000000000	8.9254e+19		1	0					32	725334724				1	6	0		2		1	6	1	0	0		1	1			0	0			1		0			1	2	1	0		1	1	1
00:27:25.900000	00:55:19.300000	354557000000000	639029000000000	8.9254e+19		1	0					20	705004552				0				3	Kca	0			0	4		1	1			0	0			1		0			1	4	3	2	1	0	0	2
00:41:02.900000	00:45:34	354557000000000	639029000000000	8.9254e+19		1	0					22	711587944				1	5	0		1		1	6	1	0	0		0	0	2		0	0			1
00:55:22.300000	00:20:26.900000	354557000000000	639029000000000	8.9254e+19		1	0					28	717405190				0				1		1	3	1	0	1		1	0	2		0	0			1		1	1		1	2	1	0		1	1	2
00:48:06.500000	00:52:34.700000	354557000000000	639029000000000	8.9254e+19		1	0					23	704613289				0				1		1	4	1	0	0		1	0	2		0	0			1
00:39:32.800000	00:23:23	354557000000000	639031000000000	8.9254e+19		1	0					20	711342881				1	1	4	I came to visit my brother and finally decided to stay	2		0			0	100	My brother	1	0	6	My brother	0	0			1		0			1	3	2	0	0	2	1	1
00:23:32	00:55:20.300000	354557000000000	639031000000000	8.9254e+19		1	0					31	729612629				1	4	0		4		1	4	1	0	0		1	0	2		0	0			1		0			1	2	1	0	0	2	2	1
00:02:58.300000	00:21:07.100000	354557000000000	639031000000000	8.9254e+19		1	0					19	705308415				0				2		0			0	4		1	0	3		0	0			1		0			1	5	3	0	0	0	0	1
00:33:51.800000	00:55:37.600000	354557000000000	639031000000000	8.9254e+19		1	0					36	715353960				1	4	4	This is what I could afford	2		1	3	1	0	0		1	0	2		0	0			1		0			0	2	1	2	2	0	0	1
00:56:11	00:03:41.400000	354557000000000	639031000000000	8.9254e+19		1	0					19	799311946				0				2		1	2	1	0	0		1	0	2		0	0			1		0			1	2	1	0	0	0	0	1
00:25:12.500000	00:04:02.200000	354557000000000	639031000000000	8.9254e+19		1	0					30	727418312				1	6	0		2		1	3	1	0	0		1	1			0	1			1		0			1	2	1	0	0	1	0	1
00:32:47.600000	00:53:39.700000	354557000000000				1	0					28	723824207				1	10	3		2		1	10	1	0	0		1	0	2		0	0			0		1	0		1	3	2	0	0	1	0	2
00:03:32.400000	00:16:36.900000	354557000000000				1	0					19	708518189				0				1		0			0	100	Brother	1	0	6	Brother	0	0			1		0			1	2	1	0	0	1	0	1
00:19:34	00:43:11.900000	354557000000000				1	0					26	700145560				1	1	4	Marriage	2		1	2	1	0	0		1	0	2		0	0			1		1	0		1	2	1	0	0	1	1	2
00:10:54.800000	00:49:12.900000	354557000000000				1	0					32	703847138				0				1		1	20	1	0	0		1	0	2		0	0			1		1	0		1	2	1	1	0	2	2	1
00:51:13.500000	00:16:01.700000	354557000000000				1	0					30	714443237				1	1	4	Marriage	2		1	1	1	0	0		1	0	2		0	0			1		0			1	3	2			5	4	1
00:29:21.900000	00:39:00.400000	354557000000000				1	0					18	719134024				1	1	2		2		0			0	0		1	0	6	Sister	0	0			1		0			1	2	2	0	0	1	1	1
00:40:42.700000	00:51:37.600000	354557000000000				1	0					30	727166218				1	16	0		2		1	16	1	0	0		1	0	2		0	0			0		0			1	2	1	0	0	1	0	1
00:57:13.500000	00:18:17.500000	354557000000000				1	0					28	720823124				1	5	2		2		1	11	1	0	0		1	0	2		0	0			1		0			1	2	1	0	0	2	0	2
00:21:57.500000	00:17:44.800000	354557000000000				1	0					20	722853166				1	0	3		2		0			0	6		0	0	5		0	0			1		0			1	3	2	0	0	3	2	1
00:29:21.200000	00:17:04.700000	354557000000000				1	0					24	706354519				1	10	1		1		1	8	1	0	0		1	0	2		0	0			0		0			1	2	1	0	0	2	2	1
00:51:41.600000	00:17:25.100000	354557000000000				1	0					43	713673626				0				2		1	20	1	0	0		1	0	2		0	0			0		0			1	2	1	2	1	1	0	2
00:10:19.900000	00:48:31.900000	354557000000000				0	0					23	715575492				0				2		0			0	4		1	0	3		0	0			1		0			1	4	2	0	0	0	0	1
00:30:43.100000	00:48:12	354557000000000				0	0					20	714175050				1	3	3		1		1	2	1	0	0		1	0	2		0	0			1		1	1		1	2	1	0	0	1	1	2
00:56:10.900000	00:14:51.500000	354557000000000				0	0					27	717821949				1	2	4	Marriage	2		1	2	1	0	0		1	0	2		0	0			1		0			1	2	1	0	0	1	0	1
00:15:12.300000	00:47:41.500000	354557000000000				0	0					24	708217569				1	6	4	Marriage	1		1	6	1	0	0		1	0	2		0	0			1		0			1	2	1	0	0	1	1	1
00:15:25.700000	00:19:10.900000	354557000000000				0	0					26	716590996				0				3	IT	0			0	0		1	1			0	0			1		1	1		0		3			2	2	2
00:15:36.800000	00:34:44.500000	354557000000000				0	0					30	701854738				1	13	4	Got married	2		1	13	1	0	0		1	0	2		0	0			0		0			1	2	1	0	0	2	1	1
00:31:35.400000	00:45:21.300000	354557000000000				1	0					18	727372888				1	1	0		2		1	0	1	0	0		1	0	2		0	0			1		0			1	2	1	0	0	0	0	1
00:46:59.400000	00:00:34.600000	354557000000000				0	0					23	790238646				1	1	0		2		1	1	1	0	0		1	0	2		0	0			1		0			1	2	1	0	0	0	0	1
00:03:08.200000	00:14:27	354557000000000				1	0					28	723766647				1	8	2		1		1	8	1	0	0		1	0	2		0	0			1		0			1	2	1	0	0	1	0	1
00:21:19.400000	00:18:13	354557000000000				0	0					18	792297519				1	0	0		2		0			0	4		0	0	3		0	0			1		0			1	3	2	0	0	1	0	2
00:29:44.300000	00:17:56.700000	354557000000000				0	0					24	727671751				1	12	0		2		1	8	1	0	0		1	0	2		0	0			1		1	0		1	2	1	0	0	2	1	2
00:26:34.900000	00:40:14	354557000000000				0	0					25	720273759				1	4	0		2		1	5	1	0	0		1	0	2		0	0			1		0			1	2	1	0	0	2	1	1
00:31:51.700000	00:26:07.600000	354557000000000				1	0					21	706531700				1	2	0		2		1	2	1	0	0		1	0	2		0	0			1		0			1	2	1	0	0	1	0	1
00:42:35	00:51:41.100000	354557000000000				1	0					22	702021450				1	0	0		2		1	1	1	0	0		1	0	2		0	0			1		0			1	2	1	0	0	0	0	1
00:21:35	00:24:23.600000	354557000000000				1	0					30	720624632				0				1		0			1				1			0	0			1		1	0			2	1	0	0	2	1	2
00:44:45.400000	00:44:26.600000	354557000000000				1	0					28	712406368				1	7	3		1		1	8	1	0	0		1	0	2		0	0			1		0				2	1	0	0	2	1	2
00:17:41.300000	00:26:52.100000	354557000000000				1	0					35	717829044				1	20	0		1		1	20	1	0	0		1	0	2		0	0			1		0			1	3	1	1	0	3	1	1
00:38:11	00:39:43	354557000000000				1	0					26	700204732				1	7	0		1		1	8	1	0	0		1	0	2		0	0			1		1	0		1	2	1	0	0	2	1	1
00:24:59.400000	00:52:14.100000	354557000000000				1	0					27	712475708				1	8	2		1		1	11	1	0	0		1	0	2		0	0			1		0			1	2	1	0	0	1	1	1
00:52:17.700000	00:21:48.200000	354557000000000	639031000000000	8.9254e+19		1	0					24	790609072				1	4	0		1		1	6	1	0	0		1	0	2		0	0			1		0			1	2	1	0	0	3	1	1
00:21:51.400000	00:39:37	354557000000000	639031000000000	8.9254e+19		1	0					29	752519880				0				1		1	9	1	0	0		1	1			0	0			1		0			1	2	1	0	0	3	1	1
00:05:52.800000	00:22:20.600000	354557000000000	639031000000000	8.9254e+19		1	0					22	733970206				0				1		1	4	1	0	0		1	0	2		0	0			1		0			1	2	1	0	0	2	1	1
00:25:32.400000	00:43:21.300000	354557000000000	639031000000000	8.9254e+19		1	0					28	701516072				0				2		0			0	2		1	0	0		0	0			1		0			1	3	2	2	1	3	2	1
00:57:41.600000	00:16:21.400000	359297000000000	639021000000000	8.9254e+19		1	0					23	714108107				1	0	0		1		1	0	1	0	0		0	0	0		0	0			0		0			1	2	1	0	0	1	0	1
00:01:00.600000	00:50:11.500000	359297000000000	639021000000000	8.9254e+19		1	0					26	712807402				0				2		1	6	1
00:08:47.100000	00:17:02.200000	359297000000000	639021000000000	8.9254e+19		1	0					26	712858963				1	3	0		2		0			0	1		0	0	2		0	0			1		1	1		1	2	1	0	0	1	1	2
00:10:05.300000	00:49:35.500000	359297000000000	639021000000000	8.9254e+19		1	0					27	712800160				0				2		0			1				1			0	0			1		1	0			1	1	0	0	0	0	1
00:16:39.400000	00:40:19.400000	359297000000000	639021000000000	8.9254e+19		1	0					28	726560070				1	8	1		2		1	8	1	0	0		1	0	0		0	0			1		0			1	2	1	0	0	1	0	2
00:37:03.400000	00:26:04.100000	359297000000000	639021000000000	8.9254e+19		1	0					42	710404695				1	6	0		4		1	10	1	0	0		1	0	0		0	0			1		1	1		1	2	1	2	2	0	0	2
00:46:10.400000	00:04:55.200000	352895000000000	639021000000000	8.9254e+19		1	0					30	715956337				1	9	0		1		1	9	1	0	0		1	0	2		0	0			1		1	0		1	2	1	0	0	2	1	2
00:47:25.900000	00:51:52.700000	352895000000000	639021000000000	8.9254e+19		1	0					39	718163776				1	10	0		1		1	13	1	0	0		1	1			0	0			1		0			1	1	1	0	0	1	1	1
00:33:42.900000	00:37:37.600000	352895000000000	639030000000000	8.9254e+19		1	0					30	700469221				0				2		1	7	1	0	0		1	0	2		0	0			1		1	0		1	2	1	0	0	2	1	2
00:15:48.200000	00:33:17.800000	352895000000000				1	0					29	727059520				1	4	0		1		1	7	0	0	0		1	1			0	0			1		0			1	2	1	0	0	2	0	1
00:22:12	00:52:29.600000	352895000000000	639030000000000	8.9254e+19		1	0					25	700461209				0				4		1	3	1	0	0		1	0	2		0	0			1		0			1	2	1	0	0	1	1	1
00:23:14.500000	00:48:55.100000	352895000000000	639030000000000	8.9254e+19		1	0					25	723271068				0				1		1	6	1	0	0		1	0	2		0	0			1		0			1	2	1	0	0	2	1	1
00:53:03.300000	00:27:18.800000	354557000000000				1	0					28	723206321				1	5	0		2		1	10	1	0	0		1	0	0		0	0			1		0			1	2	1	0	0	2	1	1
00:01:52.200000	00:10:13.700000	354557000000000				1	0					37	722101434				0				2		1	10	1	0	0		1	0	0		0	0			1		1	0		1	2	1	1	1		0	2
00:19:03.800000	00:30:19.100000	354557000000000				1	0					32	722790485				1	8	0		4		0			1				1			0	0			1		1	1			1	1	0	0	0	0	1
00:41:21.700000	00:29:09.100000	354557000000000	639021000000000	8.9254e+19		1	0					21	789858274				1	1	3		1		0			0	6		1	0	5		0	0			1		0			1	2	2	0	0	1	1	1
00:56:35.500000	00:28:22.700000	354557000000000	639021000000000	8.9254e+19		1	0					28	727537876				1	8	3		1		0			1				1			0	0			1		1	1			1	1	0	0	1	1	1
00:31:13.800000	00:10:02.800000	354557000000000	639021000000000	8.9254e+19		1	0					23	704610907				1	1	0		3	Iata	1	1	1	0	0		1	0	0		0	0			1		0			1	2	1	0	0	0	0	1
00:26:31.500000	00:44:32.500000	354557000000000	639021000000000	8.9254e+19		1	0					23	716018710				1	5	0		1		1	2	1	0	0		1	0	0		0	0			1		0			1	2	1	0	0	1	0	1
00:34:34.800000	00:04:12.200000	352895000000000	639031000000000	8.9254e+19		1	0					19	720051439				0				2		0			0	4		1	0	3		0	0			1		0			1	8	3	2	2	2	2	1
00:06:14.900000	00:43:18.300000	352895000000000	639031000000000	8.9254e+19		1	0					23	712176524				1	1	0		2		1	1	1	0	0		1	0	2		0	0			1		0			1	2	1	0	0	1	0	1
00:44:30.300000	00:16:53.900000	352895000000000	639031000000000	8.9254e+19		1	0					20	721454535				0				2		1	4	1	0	0		1	0	2		0	0			1		0			1	2	1	0	0	1	1	1
00:23:11.900000	00:54:10.100000	352895000000000	639031000000000	8.9254e+19		1	0					21	711867227				1	1	3		2		1	2	1	0	0		1	0	2		0	0			1		0			1	2	1	0	0	1	0	1
00:58:42.200000	00:24:15.400000	352895000000000	639031000000000	8.9254e+19		1	0					25	703226132				1	4	3		1		1	4	1	0	0		1	0	2		0	0			1		0			0	2	1	0	0	0	0	1
00:47:12.100000	00:37:26.800000	352895000000000	639031000000000	8.9254e+19		1	0					26	711943246				1	5	4	Marriage	2		1	4	1	0	0		1	0	2		0	0			1		1	0		1	2	1	0	0	1	0	2
00:37:41.800000	00:17:56.900000	352895000000000	639031000000000	8.9254e+19		1	0					25	712747521				1	4	3		2		1	3	1	0	0		0	0	2		0	0			1		0			0	2	1	0	0	1	1	1
00:21:47.700000	00:09:58.400000	352895000000000	639031000000000	8.9254e+19		1	0					29	711444099				1	1	2		1		1	9	1	0	0		1	0	2		0	0			1		0			1	2	2	1	0	3	2	1
00:02:19.100000	00:36:56.600000	352895000000000	639031000000000	8.9254e+19		1	0					27	711444099				1	1	4	Good and cheap houses	1		1	5	1	0	0		1	0	2		0	0			1		0			1	2	1	0	0	1	0	1
00:37:25.600000	00:05:54.800000	352895000000000	639031000000000	8.9254e+19		1	0					23	708231758				1	1	0		3	Cattering	0			0	4		1	0	3		0	0			1		0			0	2	2	0	0	1	0	1
00:02:03.500000	00:36:42.800000	352895000000000				1	0					28	703591090				1	7	0		2		1	5	1	0	0		1	0	2		0	0			1		1	0		1	2	1	0		3	2	2
00:45:01.600000	00:44:12.700000	352895000000000				1	0					27	727139250				1	10	1		2		1	8	1	0	0		1	0	2		0	0			1		1	0		1	2	1	0		2	2	2
00:44:30.200000	00:58:28.700000	352895000000000	639021000000000	8.9254e+19		1	0					20	704250350				1	0	0		2		0			0	6		1	0	6	Sister	0	0			1		0			1	2	2	0	0	0	0	1
00:06:19.600000	00:37:13.800000	352895000000000	639021000000000	8.9254e+19		1	0					29	725580345				1	8	0		1		0			1				1			0	0			1		1	0			1	1	0		2	0	2
00:37:21	00:10:27.400000	352895000000000	639021000000000	8.9254e+19		1	0					22	716002835				1	0	0		1		1	0	1	0	0		1	0	2		0	0			1		0			1	2	1	0		0		1
00:46:58	00:21:08.100000	354557000000000	639031000000000	8.9254e+19		1	0					25	723429535				1	10	0		1		1	7	1	0	0		1	0	2		0	1			1		0			1	2	1	0	0	2	2	1
00:29:50.900000	00:52:28.800000	354557000000000	639031000000000	8.9254e+19		1	0					26	719625631				1	10	3		1		0			0	4		1	0	3		0	0			1		0			0	5	3	0	0	1	1	2
00:55:38.700000	00:13:55.500000	354557000000000	639031000000000	8.9254e+19		1	0					18	726214692				0				2		0			0	4		1	0	3		1	0			1		0			1	3	1	2	1	0	0	1
00:18:53.100000	00:43:32.500000	354557000000000	639031000000000	8.9254e+19		1	0					27	790810243				1	1	4	Life is cheap here	1		0			1				1			0	1			1		0				1	1	0	0	2	1	1
00:21:38.400000	00:57:54.500000	354557000000000	639031000000000	8.9254e+19		1	0					32	715139323				1	10	4	I came looking for a dwelling place after being displaced from our house	2		0			1				1			0	0			1		1	0			1	1	0	0	3	3	1
00:51:39	00:48:31	354557000000000				1	0					25	716632538				1	5	0		2		1	4	1	2				0	2		0	0			1		1	0		1	2	1	0	0	1	1	1
00:57:53.100000	00:10:46.900000	354557000000000				1	0					19	792138928				1	1	0		2		1	1	1	2				0	2		0	0			1		0			1	2	1	0	0	0	0	1
00:12:37.300000	00:26:23.300000	354557000000000				1	0					20	700903421				1	1	0		2		1	1	1	2				0	2		0	0			1		0			1	2	1	0	0	1	1	1
00:05:09.100000	00:48:38.700000	354557000000000				1	0					29	713544929				1	3	0		2		1	3	1	2				0	2		0	0			1		0			1	2	1	0	0	1	0	1
00:23:59.300000	00:00:19.600000	354557000000000				1	0					22	728851454				1	1	3		2		0			0	2		1	0	0		0	0			1		0			1	3	2	1	1	0	0	1
00:18:50.200000	00:58:50.600000	354557000000000				1	0					25	708627006				1	1	0		2		0			0	1		0	0	2		0	0			1		0			1	2	1	0	0	1	1	1
00:52:43.800000	00:45:40.900000	354557000000000				1	0					30	727191442				1	7	0		1		1	8	1	0	0		1	0	2		0	0			1		0			1	2	1	0	0	3	3	1
00:20:39.600000	00:28:01.700000	354557000000000				1	0					25	713579451				1	4	1		4		1	4	1	0	0		1	0	2		0	0			1		1	0		1	6	3	0	0	7	4	3
00:37:09.200000	00:27:34.300000	354557000000000				1	0					20	720234050				1	0	3		4		1	1	1	0	0		0	0	2		0	0			1		1	1		1	2	1	0	0	1	0	1
00:52:59	00:54:09.400000	354557000000000				1	0					30	706100216				1	7	4	Relocated	1		1	7	1	0	0		1	0	2		0	0			1		0			1	2	1	0	0	2	0	1
00:05:53.500000	00:28:27.700000	354557000000000				1	0					21	700573367				1	7	0		2		1	5	1	0	0		1	0	2		0	0			1		0			1	2	1	0	0	1	1	2
00:55:12.400000	00:22:50.800000	354557000000000				1	0					33	724201663				1	10	1		1		1	11	1	0	0		1	0	2		0	0			1		1	0		1	2	1	0	0	2	1	2
00:51:24.300000	00:38:44.900000	354557000000000				0	0					38	701448248				1	18	1		1		0			1				1			0	0			1		0				2	2	1	0	1	0	1
00:04:53	00:15:04.800000	354557000000000				0	0					25	718258657				0				1		0			1				1			0	0			1		0				2	1	3	0	0	0	1
00:23:50.900000	00:46:36.300000	354557000000000				0	0					22	791670474				1	2	0		1		1	2	1	0	0		1	0	2		0	0			1		1	0		1	2	1	0	0	2	0	2
00:46:41.500000	00:05:28.300000	354557000000000				1	0					30	720352895				1	6	0		2		1	10	1	0	0		1	0	2		0	0			1		0			1	2	1	0	0	2	1	1
00:28:50	00:48:05.800000	354557000000000				1	0					45	725890256				1	10	1		2		1	15	1	0	0		1	0	2		0	0			1		0			1	2	1	1	0	1	1	1
00:04:33.700000	00:14:58.700000	354557000000000				0	0					27	798666286				1	10	3		1		1	12	1	0	0		0	0	2		0	1			1		1	0		1	2	1	2	0	2	1	2
00:04:23.600000	00:17:17.100000	354557000000000	639031000000000	8.9254e+19		1	0					22	701708652				1	1	3		1		1	0	1	0	0		0	0	2		0	0			1		1	1		1	2	1	0	0	2	1	2
00:21:37.700000	00:35:03.300000	354557000000000	639031000000000	8.9254e+19		1	0					23	717220619				1	3	0		1		0			1				1			0	0			1		1	1			1	1	0	0	1	1	1
00:02:28	00:19:01.900000	354557000000000	639031000000000	8.9254e+19		1	0					16	706100216				1	1	0		2		0			0	100	Sister	1	0	6	Sister	0	0			0		0			1	2	2	0	0	0	0	1
00:19:05.800000	00:21:09.500000	354557000000000	639031000000000	8.9254e+19		1	0					26	712554417				0				1		1	5	1	0	0		0	0	2		0	0			1		0			1	2	1	0	0	1	0	1
00:22:40.900000	00:25:36.300000	354557000000000	639031000000000	8.9254e+19		1	0					30	721272184				1	5	2		2		1	7	1	0	0		1	0	2		0	0			1		0			1	2	1	0	0	2	1	1
00:13:44.200000	00:32:06.800000	354557000000000	639031000000000	8.9254e+19		1	0					35	729883117				0				2		0			1				1			0	0			1		1	0			1	1	0	0	2	2	1
00:21:26.800000	00:10:27.200000	354557000000000	639031000000000	8.9254e+19		1	0					18	726448253				0				4		0			1				0	0		0	0			1		0			0	4	2	1	1	1	0	1
00:04:06	00:29:41.900000	354557000000000				1	0					34	721732681				1	11	3		2		1	13	1	0	0		1	1			0	0			1		1	0		0	2	1	0	0	3	3
00:31:19.400000	00:56:39.400000	354557000000000	639031000000000	8.9254e+19		1	0					23	706274883				0				2		1	2	1	1				0	2		0	0			1		0			0	2	1	0	0	1	0	1
00:39:35.200000	00:07:08.100000	354557000000000				1	0					25	727550867				1	12	4	Came for schooling	2		1	4	1	0	0		1	0	2		0	0			1		0			1	2	1	0	0	2	0	1
00:58:09.800000	00:13:01.400000	352895000000000	639031000000000	8.9254e+19		1	0					20	724603658				0				3	Fashion design	0			0	2		1	0	0		0	0			0		0			1	3	2	0	0	0	0	1
00:20:37.800000	00:58:44.200000	354557000000000	639031000000000	8.9254e+19		1	0					32	725787837				0				2		1	10	1	0	0		1	0	2		0	0			1		0			1	2	1	0	0	2	0	1
00:11:06.700000	00:28:49.300000	354557000000000				1	0					30	726042055				1	10	0		2		1	15	1	0	0		1	0	2		0	0			1		1	1		1	3	2	1	1	1	0	2
00:17:16.100000	00:55:13.100000	352895000000000	639031000000000	8.9254e+19		1	0					27	717519572				1	6	4	Marriage	2		1	6	1	0	0		1	0	2		0	0			0		0			1	2	1	0	0	2	1	2
00:11:17.200000	00:50:17	354557000000000	639031000000000	8.9254e+19		1	0					20	702526251				1	1	1		2		0			1				0	6	Employer	0	0			1		1	1		0	3	2	0	0	2	1	2
00:40:02.600000	00:04:41	354557000000000				1	0					18	716033521				1	1	3		2		0			0	6		1	0	5		0	0			1		0			1	6	3	0	0	3	0	1
00:21:17.700000	00:43:28.400000	352895000000000	639031000000000	8.9254e+19		1	0					36	721555240				1	9	1		4		1	8	1	2				0	2		0	0			0		0			1	2	1	0	0	3	2	2
00:32:12.100000	00:57:05	354557000000000	639031000000000	8.9254e+19		1	0					18	724140536				0				3	Kenyatta university	0			1				0	0		0	0			1		0			0	3	2	1	1	1	0	2
00:01:40.800000	00:38:44.900000	354557000000000				1	0					36	700410246				1	14	3		1		1	15	1	0	0		1	0	2		0	0			1		1	0		1	2	1	1	1	2	1	2
00:49:43.700000	00:13:54.500000	352895000000000	639031000000000	8.9254e+19		1	0					40	723337722				1	19	4	Marriage	1		1	19	1	0	0		1	0	2		0	0			1		0			1	3	1	1	0	2	1	1
00:51:21.700000	00:22:34.300000	354557000000000				1	0					22	710967691				1	3	0		4		1	2	1	0	0		1	0	2		0	0			1		0			1	2	1	0	0	2	1	1
00:15:27.600000	00:44:31.600000	352895000000000	639031000000000	8.9254e+19		1	0					33	723611743				1	14	2		1		1	15	0	2				1			0	0			1		1	0		1	2	1	0	0	1	1	1
00:54:48.400000	00:47:04.200000	354557000000000				1	0					23	707222865				1	1	1		2		1	1	1	0	0		1	0	2		0	0			1		0			1	2	1	0	0	1	1	1
00:47:27.900000	00:59:20.700000	354557000000000				1	0					35	723699000				1	12	2		1		1	14	1	0	0		1	0	2		0	0			1		1	0		1	2	1	1	0	3	1	2
00:12:34.300000	00:40:10.800000	354557000000000				1	0					30	720061361				1	3	3		1		1	2	1	0	0						0	0			1		0			1	2	1	0	0	2	2	1
00:57:45.300000	00:31:19.500000	354557000000000				1	0					32	728303943				1	9	0		1		1	9	1	0	0		1	0	2		0	0			1		1	0		1	2	1	0	0	3	1	2
00:43:18.600000	00:13:52.800000	354557000000000				1	0					25	710738147				1	1	0		4		1	2	1	0	0		1	0	2		0	0			1		0			1	2	1	0	0	1	0	1
00:08:57.500000	00:09:38.800000	354557000000000				1	0					26	707546114				1	2	0		4		1	6	1	0	0		1	0	2		0	0			1		0			1	2	1	0	0	2	1	2
00:34:12.700000	00:39:55.800000	354557000000000				1	0					23	707714499				1	5	0		1		1	5	0	0	0		1	0	2		0	0			1		0			1	2	1	0	0	1	1	1
00:26:32.300000	00:26:22.500000	354557000000000				1	0					22	707617209				1	4	0		1		1	6	1	0	0		1	0	2		0	0			1		0			1	2	1	0	0	2	2	1
00:58:12.400000	00:11:18.300000	354557000000000				1	0					24	705305522				1	4	0		4		1	4	1	0	0		1	0	2		0	0			1		0			1	2	1	0	0	1	1	1
00:22:14	00:32:41.100000	354557000000000				1	0					23	792861932				1	1	0		2		1	4	1	0	0		1	0	2		0	0			1		1	0		1	2	1	0	0	1	1	2
00:08:11	00:06:48.400000	354557000000000	639029000000000	8.9254e+19		1	0					34	717419392				0				2		1	11	1	0	0		1	0	2		0	0			1		0
00:38:44.300000	00:34:05.500000	354557000000000	639029000000000	8.9254e+19		1	0					18	700388059				1	1	0		1		0			0	6		1	1			0	0			0		0
00:46:46.200000	00:23:14.200000	354557000000000				1	0					21	729253413				1	3	4	School	2		0			0	100	Sister	1	0	6	Sister	0	0			1		1	0		1	3	2	0	0	2	1	3
00:39:16.500000	00:34:49	354557000000000	639029000000000	8.9254e+19		1	0					28	704037238				1	3	0		1		1	5	1	0	0		1	0	2		0	0			1		1	0		1	2	1	0		2	0	2
00:13:39.700000	00:33:57.600000	354557000000000	639029000000000	8.9254e+19		1	0					28	713815943				1	10	1		1		1	5	1	2				0	2		0	0			1		1	0		1	2	1	0		2	0	2
00:43:49.800000	00:33:48.700000	354557000000000	639029000000000	8.9254e+19		1	0					28	710805004				1	7	0		2		1	11	1	0	0		0	0	2		0	0			1		1	0		1	2	1	0		3	1	2
00:46:36.900000	00:34:38.600000	354557000000000	639029000000000	8.9254e+19		1	0					19	705127484				1	1	0		2		0			0	4		1	0	3		0	0			1		0			1	3	3	0		1	1	1
00:03:48.900000	00:18:19.800000	354557000000000	639029000000000	8.9254e+19		1	0					29	720234053				1	10	4	Cheap life	2		0			1				1			0	0			1		1	1			2	1	0		2	1	2
00:34:51.900000	00:11:56.200000	354557000000000				1	0					23	703665757				1	1	2		3	Catering	1	1	1	0	0		1	0	2		0	0			0		0			1	2	1	0	0	0	0	1
00:58:40.700000	00:18:57	354557000000000				1	0					18	751963981				1	2	1		1		1	1	1	0	0		0	1			0	0			1		0			0	2	1	0	0	1	0	1
00:25:57.500000	00:11:11.700000	354557000000000				1	0					37	727130687				0				1		1	18	1	0	0		0	1			0	0			1		1	0		1	2	1	1	1	2	1	1
00:52:51.800000	00:06:08	354557000000000				1	0					22	704690554				1	2	1		1		1	1	1	0	0		1	1			0	0			0		1	0		1	2	1	0	0	1	0	2
00:29:09.700000	00:37:47.200000	354557000000000				1	0					27	705276179				1	10	2		2		0			0	100	Sister	1	0	6	Sister	0	0			0		0			1	3	1	0	0	2	1	2
00:45:53.500000	00:49:29.700000	354557000000000				1	0					42	708145002				0				1		1	17	1	0	0		1	0	2		0	0			0		1	0		1	2	1	2	2	1	1	2
00:10:35.300000	00:37:10.200000	354557000000000				1	0					23	700168810				1	1	3		1		1	1	1	0	0		1	0	2		0	0			0		0			1	2	1	0	0	0	0	1
00:22:50.400000	00:48:21.700000	354557000000000				1	0					22	728419224				0				2		1	1	1	0	0		1	1			0	0			0		0			1	2	1	0	0	2011	0	1
00:46:56.900000	00:34:14.900000	354557000000000				0	0					22	792872044				1	5	1		2		1	3	1	0	0		1	0	2		0	0			0		1	0		1	2	1	0	0	2	1	2
00:47:05.900000	00:35:29.700000	354557000000000				0	0					22	719394070				1	1	4	Got married	2		1	1	1	0	0		1	0	2		0	0			1		0			1	2	1	0	0	1	0	1
00:47:16.400000	00:14:28.900000	354557000000000				0	0					29	723013656				1	2	1		4		0			1				1			0	0			1		1	1			3	2	0	0	1	0	1
00:47:25.800000	00:42:48.500000	354557000000000				0	0					20	797300956				1	0	0		2		0			0	100	Sister	1	0	6	Sister	0	0			1		0			1	3	2	0	0	1	0	2
00:47:34.300000	00:35:14.800000	354557000000000				0	0					24	790971774				1	4	0		1		1	2	0	0	0		1	0	2		0	0			0		0			1	2	1	0	0	4	2	1
00:47:43.500000	00:12:42.200000	354557000000000				0	0					19	714893558				1	0	4	Got married	1		1	0	1	0	0		1	0	2		0	0			1		0			1	2	1	0	0	1	0	1
00:48:41.900000	00:33:53.500000	359297000000000	639021000000000	8.9254e+19		1	0					30	720998756				0				0		1	2	0	0	0		0	0	0		0	0			1		0			1	2	1	2	0	0	0	1
00:51:57	00:07:35.400000	359297000000000	639021000000000	8.9254e+19		1	0					37	721676178				1	5	0		2		1	5	1	0	0		0	0	0		0	0			1		0			1	2	1	3	1	0	0	1
00:46:29.200000	00:47:11.400000	359297000000000	639021000000000	8.9254e+19		1	0					26	704174335				1	6	0		2		1	5	1	0	0		0	0	0		0	0			1		0			1	2	1	0	0	1	1	1
00:21:39.200000	00:48:59.500000	359297000000000	639021000000000	8.9254e+19		1	0					25	710973925				1	4	0		2		1	3	1	0	0		1	1			0	0			1		1	0		1	2	1	0	0	2	1	2
00:49:03.100000	00:45:32.500000	359297000000000	639021000000000	8.9254e+19		1	0					37	714956997				1	10	0		2		1	17	1	2				0	0		0	0			1		1	1			2	1	2	2	2	0	2
00:12:26.400000	00:47:36.600000	359297000000000	639021000000000	8.9254e+19		1	0					29	780103790				1	0	3		1		1	0	1	0	0		0	0	0		0	0			1		0			1	2	1	0	0	0	0	1
00:33:10.400000	00:49:56.200000	359297000000000	639021000000000	8.9254e+19		1	0					33	708749604				1	20	0		1		1	8	1	2				0	0		0	0			1		1	0		1	3	2	2	1	2	2	2
00:06:58.100000	00:21:31.700000	359297000000000	639021000000000	8.9254e+19		1	0					17	713991016				1	5	0		2		0			0	6		0	0	5		0	0			0		0			1	2	1	0	0	0	0	2
00:48:18	00:52:23.900000	352895000000000	639030000000000	8.9254e+19		1	0					28	753854882				1	5	2		2		0			1				1			0	1			1		0				1	1	0	0	2	1	1
00:49:24.900000	00:20:11.200000	352895000000000	639030000000000	8.9254e+19		1	0					26	711590096				0				2		1	6	1	0	0		1	0	2		0	0			1		0			1	1	1	0	0	2	1	1
00:50:06.900000	00:39:45.500000	352895000000000	639030000000000	8.9254e+19		1	0					23	719451447				1	5	0		1		1	5	1	0	0		0	0	2		0	0			1		0			1	2	1	0	0	1	1	1
00:51:46.400000	00:51:34.200000	352895000000000	639030000000000	8.9254e+19		1	0					31	726430060				1	15	0		4		1	12	1	0	0		1	0	2		0	0			1		1	0		1	2	1	0	0	2	1	2
00:52:41.500000	00:40:38	352895000000000	639030000000000	8.9254e+19		1	0					24	724977276				0				4		0			1				1			0	1			1		1	0			1	1	0	0	0	0	1
00:56:47.700000	00:10:22.100000	352895000000000	639030000000000	8.9254e+19		1	0					38	727724133				0				2		1	22	1	0	0		1	0	2		0	0			1		1	0		1	2	1	1	1	1	0	2
00:34:46.500000	00:58:13.200000	354557000000000	639031000000000	8.9254e+19		1	0					28	710989367				0				1		1	5	1	0	0		1	0	2		0	0			1		0			1	2	1	0	0	2	1	1
00:51:38.100000	00:03:19	354557000000000	639031000000000	8.9254e+19		1	0					26	719184472				1	6	0		3	Mass communication	1	6	1	0	0		1	0	2		0	0			1		0				2	1	0	0	1	0	1
00:37:46.600000	00:02:23.100000	354557000000000	639031000000000	8.9254e+19		1	0					23	726662280				0				2		0			0	6		1	0	5		0	0			1		0			1	3	2	2	1	2	1	1
00:51:20.600000	00:54:32.300000	354557000000000	639031000000000	8.9254e+19		1	0					19	724547231				0				2		0			0	6		1	0	5		0	0			1		0			1		2	1	1	1	0	1
00:13:30.300000	00:59:58.200000	354557000000000	639031000000000	8.9254e+19		1	0					33	717454373				1	12	2		1		1	8	1	2				0	2		0	0			1		0			1	2	1	0	0	2	1	1
00:31:58.900000	00:54:47.100000	354557000000000	639031000000000	8.9254e+19		1	0					18	716863814				0				2		0			0	4		1	0	3		0	0			0		0			1	2	2	0	0	1	0	1
00:35:57	00:52:55.400000	354557000000000				1	0					21	793142214				0				2		0			0	2		0	0	0		0	1			1		0			1	3	2	1	0	1	1	2
00:42:41	00:58:46.500000	354557000000000				1	0					25	755053430				0				1		1	8	1	0	0		1	0	2		0	0			1		0			1	2	1	0	0	3	1	1
00:00:16.900000	00:55:48.300000	354557000000000				1	0					28	725247888				1	3	3		2		1	7	1	0	0		1	1			0	0			1		1	0		1	2	1	0	0	1	0	2
00:27:21.600000	00:52:18.500000	354557000000000				1	0					26	710293503				1	14	0		1		1	0	1	0	0		1	0	2		0	0			1		0			1	2	1	0	0	1	0	1
00:50:00.500000	00:14:00.900000	354557000000000				1	0					21	726291403				1	2	0		2		1	1	1	0	0		1	1			0	0			1		0			1	2	1	0	0	1	0	1
00:11:19.300000	00:49:38.400000	354557000000000				1	0					20	715843725				0				2		0			0	4		0	0	3		0	0			1		0			1	2	2	1	0	0	0	1
00:11:13.700000	00:19:18.500000	354557000000000	639021000000000	8.9254e+19		1	0					28	716583012				1	5	0		4		1	6	1	0	0		1	0	0		0	0			1		1	0		1	2	1	0	0	2	0	2
00:44:33	00:25:35.400000	354557000000000				1	0					34	712964925				1	11	0		1		1	9	1	0	0		1	0	0		0	0			1		1	0		1	2	1	0	0	2	1	2
00:08:00.100000	00:24:34	354557000000000	639027000000000	8.9254e+19		1	0					29	796232251				0				1		1	4	1	0	0		1	0	0		0	0			1		0			1	2	1	0	0	2	2	1
00:28:27.900000	00:49:00.900000	354557000000000	639027000000000	8.9254e+19		1	0					33	722163242				1	7	3		1		0			1				1			0	0			1		1	1			1	1	0	0	2	2	1
00:22:48.100000	00:42:14.400000	354557000000000	639027000000000	8.9254e+19		1	0					23	726454389				1	0	1		1		1	0	1	0	0		0	0	2		0	0			1		1	0		1	2	1	0	0	1	1	1
00:42:39.500000	00:37:19.700000	354557000000000	639027000000000	8.9254e+19		1	0					26	706013209				1	6	0		1		1	6	1	0	0		1	0	0		0	0			1		0			1	2	1	0	0	1	1	1
00:31:47.600000	00:52:38.500000	354557000000000				1	0					27	717737104				1	4	0		1		1	7	1	0	0		0	0	2		0	0			1		0			1	2	1	0	0	3	0	1
00:56:28	00:16:43.600000	354557000000000				0	0					25	706129836				1	0	0		2		0			2				0	2		0	0			1		0			1	2	1	0	0	0	0	2
00:18:23.900000	00:00:46.700000	354557000000000				1	0					28	717219985				1	12	2		1		1	12	1	0	0		1	0	2		0	0			1		1	0		1	2	1	0	0	4	3	2
00:48:46.900000	00:05:54.100000	354557000000000				1	0					21	702450708				1	2	0		4		1	2	1	0	0		1	0	2		0	0			1		0			1	2	1	0	0	1	0	1
00:06:30.300000	00:55:53.600000	354557000000000				0	0					22	715018636				0				2		0			0	4		1	0	3		0	0			1		1	0		1	3	3	0	0	1	0	3
00:42:42.100000	00:57:31.900000	354557000000000				0	0					30	738206629				1	3	1		1		1	21	1	0	0		0	0	2		0	0			1		1	0		1	2	1	1	1	7	4	2
00:34:53.400000	00:09:08.100000	352895000000000	639031000000000	8.9254e+19		1	0					45	721450406				0				2		1	22	1	2				0	2		0	0			1		1	0		1	2	1	1	1	1	0	2
00:28:24.400000	00:26:03.600000	352895000000000	639031000000000	8.9254e+19		1	0					38	716325812				1	15	4	Marriage	2		1	15	1	2				0	2		0	0			0		1	0		1	2	1	1	0	1	0	2
00:01:12.400000	00:20:41.700000	352895000000000	639031000000000	8.9254e+19		1	0					21	703475358				1	1	4	Marriage	2		1	1	1	0	0		1	0	2		0	0			1		0			1	2	1	0	0	0	0	1
00:31:30.200000	00:09:03.700000	352895000000000	639031000000000	8.9254e+19		1	0					29	723543528				1	3	4	Marriage	2		1	3	1	0	0		1	0	2		0	0			1		1	0		1	2	1	0	0	2	2	2
00:13:54.100000	00:02:47.800000	352895000000000	639031000000000	8.9254e+19		1	0					26	720374944				1	4	4	Marriage	2		1	4	1	0	0		1	0	2		0	0			1		1	1		1	2	1	0	0	2	1	2
00:51:29.100000	00:45:05.300000	354557000000000				1	0					30	728844898				1	1	1		2		1	14	1	0	0		1	0	2		0	0			1		0			1	2	1	0	0	3	0	1
00:14:59.900000	00:52:00.100000	354557000000000				0	0					26	715649743				1	16	0		1		1	8	1	0	0		1	0	2		0	0			1		0			1	2	1	0	0	3	2	1
00:29:25.700000	00:49:38.500000	354557000000000				0	0					36	711270174				1	8	3		1		1	3	1	0	0		1	1			0	0			1		1	0		0	2	1	0	0	1	0	2
00:29:57.200000	00:52:03.200000	354557000000000				0	0					26	715664127				1	9	0		1		1	11	1	0	0		1	0	2		0	0			0		0			1	2	1	0	0	4	0	1
00:30:06.600000	00:26:00.700000	354557000000000				0	0					19	791831396				1	1	4	Got married	1		1	1	1	0	0		1	0	2		0	0			0		0			1	2	1	0	0	1	0	1
00:30:16.100000	00:36:28.700000	354557000000000				0	0					22	797563025				1	2	4	Got married	2		1	2	1	0	0		1	0	2		0	0			1		0			1	2	1	0	0	0	0	1
00:13:17.200000	00:40:49.800000	354557000000000				0	0					26	708624067				1	15	0		2		1	5	1	0	0		1	0	2		0	0			1		0			1	2	1	0	0	2	2	2
00:33:39.100000	00:01:52.800000	352895000000000				1	0					29	714690417				1	10	0		1		1	10	1	0	0		1	0	0		0	0			1		0			0	2	1	0	1	1	0	1
00:30:16.500000	00:22:35.900000	352895000000000	639029000000000	8.9254e+19	718802843	1	0					30	729344132				1	10	0		1		1	7	1	0	0		0	0	0		0	0			0		0			1	2	1	0	0	3	2	1
00:23:00.100000	00:46:53.300000	352895000000000	639029000000000	8.9254e+19	718802843	1	0					26	719639427				1	3	0		2		1	3	1	1				1			0	0			1		1	0			2	1	0	0	1	1	2
00:52:50.300000	00:13:05.700000	352895000000000	639029000000000	8.9254e+19	718802843	1	0					25	791707015				1	1	0		1		1	10	1	0	0		0	0	0		0	0			0		0			0	2	1	0	0	3	2	2
00:24:12.500000	00:51:16.600000	352895000000000	639029000000000	8.9254e+19	718802843	1	0					24	700607950				1	4	2		4		0			1				1			0	0			1		1	0			1	1	0		0	0	1
00:19:42.400000	00:45:07.500000	354557000000000	639029000000000	8.9254e+19		1	0					18	704391021				0				2		0			0	4		1	0	3		0	0			1		0			1	3	3	0		1	1	2
00:03:59	00:23:12.100000	354557000000000	639029000000000	8.9254e+19		1	0					20	795199203				1	2	0		1		1	1	1	0	0		1	0	2		0	0			1		0			1	2	1	0		1	1	1
00:16:58	00:22:41.600000	354557000000000	639029000000000	8.9254e+19		1	0					21	715740229				1	12	0		2		0			0	4		1	0	3		0	0			0		0			1	3	2	2	1	1	1	1
00:15:29.600000	00:03:47.800000	354557000000000	639029000000000	8.9254e+19		1	0					20	786511278				1	1	0		2		1	2	1	0	0		1	0	2		0	0			1		0			1	2	1	0		1	0	1
00:59:34.400000	00:51:17.600000	354557000000000	639029000000000	8.9254e+19		1	0					21	715650578				1	1	0		2		0			0	6		1	0	5		0	0			1		0			1	3	2	0		2	1	2
00:28:14.900000	00:23:55.200000	354557000000000	639029000000000	8.9254e+19		1	0					23	710137538				1	1	0		2		1	4	1	0	0		1	1			0	0			1		0			1	2	1	0		1	0	2
00:44:44.400000	00:09:28.800000	354557000000000	639031000000000	8.9254e+19		1	0					20	725095601				0				1		0			1				1			1	0			1		1	0			1	1	0	0	2	2	1
00:14:33.100000	00:40:58.600000	354557000000000	639031000000000	8.9254e+19		1	0					19	790129419				1	1	0		4		0			0	4		1	0	3		0	0			1		0			1	2	2	0	0	0	0	1
00:31:33.500000	00:01:01.700000	354557000000000	639031000000000	8.9254e+19		1	0					24	703242842				1	1	0		1		1	2	1	0	0		1	0	3		0	0			1		0			1	2	1	0	0	1	1	1
00:09:51.700000	00:43:44.700000	354557000000000	639031000000000	8.9254e+19		1	0					25	705656785				1	4	0		1		1	4	1	0	0		1	0	2		0	0			1		0			1	2	1	1	0	1	1	1
00:47:49.800000	00:04:59.100000	354557000000000	639031000000000	8.9254e+19		1	0					18	715985311				1	6	0		2		0			0	100	My brother	1	0	6	My brother	0	0			1		1	0		0	3	2	0	0	1	1	2
00:31:13	00:08:45.800000	354557000000000	639031000000000	8.9254e+19		1	0					23	725573803				1	6	0		2		1	4	1	0	0		1	1			1	0			1		0			1	2	1	0	0	1	1	1
00:48:34.800000	00:30:55.300000	354557000000000				1	0					20	736363993				1	1	4	Wanted a different environment	1		1	0	1	2				0	2		0	0			1		0			1	2	1	0	0	1	0	1
00:52:27.800000	00:30:34.800000	354557000000000				1	0					18	790268814				0				2		0			0	4		1	0	3		0	0			1		0			0	2	2	2	1	0	0	1
00:42:16.500000	00:07:53.700000	354557000000000				1	0					35	721284098				1	15	3		1		1	19	1	2				0	2		0	0			1		1	0		1	3	1	2	1	2	1	2
00:22:21.100000	00:39:51.400000	354557000000000				1	0					32	708238031				1	2	3		2		0			1				1			0	0			1		1	0			1	1	0	0	0	0	1
00:43:30.100000	00:14:15.700000	354557000000000				1	0					30	729558444				1	22	0		1		1	25	1	2				0	2		0	0			1		1	0		1	4	2	1	0	2	1	2
00:54:06.900000	00:31:45.600000	354557000000000				1	0					24	707469391				1	3	0		2		0			0	100	Sister's husband	1	0	6	Sister's husband	0	0			1		1	0		1	3	2	0	0	2	1	2
00:33:55.500000	00:51:45.300000	354557000000000				1	0					20	715559285				0				2		0			1				1			1	1			1		1	1			1	1	0	0	0	0	1
00:56:44	00:16:19.600000	354557000000000				1	0					25	702307820				0				2		1	7	1	2				0	2		0	0			1		1	0		1	2	1	0	0	2	0	2
00:52:47.600000	00:56:23.800000	354557000000000	639031000000000	8.9254e+19		1	0					34	792575190				1	5	2		2		1	10	1	2				1			0	0			1		1	0		1	2	1	0	0	2	1	2
00:42:11.800000	00:56:11.200000	354557000000000	639031000000000	8.9254e+19		1	0					34	700772815				1	12	0		2		1	13	1	0	0		1	1			0	0			1		1	1		1	2	1	0	0	3	2	2
00:39:43.800000	00:20:08.200000	354557000000000	639031000000000	8.9254e+19		1	0					19	711830267				0				2		0			1				0	0		0	0			1		0			0	3	2	0	0	1	1	2
00:47:59.100000	00:08:52.700000	354557000000000	639031000000000	8.9254e+19		1	1	720431189	Beatrice	Katheni		15	720431189				1	1	0		1		0			0	4		1	0	3		0	0			1		0
00:42:54.300000	00:04:49.800000	354557000000000	639031000000000	8.9254e+19		1	0					26	726822129				1	3	0		2		1	7	1	2				0	2		0	0			1		1	1
00:04:54.200000	00:32:48.400000	354557000000000	639031000000000	8.9254e+19		1	0					38	720037096				0				2		0			1				1			0	0			1		1	0			1	1	1	1	2	0	1
00:35:14.600000	00:50:14.600000	354557000000000				1	0					33	723153102				1	10	3		2		1	10	1	0	0		1	0	2		0	0			1		1	0		1	2	1	0	0	1	0	2
00:51:25.300000	00:16:48.200000	354557000000000				1	0					45	722661978				1	20	0		1		1	27	1	0	0		1	0	2		0	0			1		0			1	4	3	1	1	1	1	3
00:28:12.500000	00:06:32.600000	354557000000000				1	0					24	720376905				1	3	0		2		1	3	1	0	0		1	0	2		0	0			1		1	0		1	2	1	0	0	1	0	2
00:14:38.400000	00:34:07.200000	354557000000000				1	0					27	706261049				1	7	0		2		1	3	1	0	0		1	0	2		0	0			1		1	0		1	2	1	0	0	1	0	2
00:47:25.200000	00:25:38.500000	354557000000000				1	0					20	713891259				1	2	0		1		1	2	1	0	0		1	0	2		0	0			1		0			1	2	1	0	0	1	1	1
00:35:11.500000	00:06:50.500000	354557000000000				1	0					37	724100044				1	15	3		2		1	16	1	0	0		1	0	2		0	0			1		1	0		1	2	1	1	0	1	1	2
00:38:41.600000	00:39:30.600000	354557000000000				1	0					34	706292595				1	1	3		1		0			0	100	Employer	1	0	6	Employer	0	0			1		1	1		1	5	2	0	0	1	0	2
00:10:01	00:34:52.800000	354557000000000				1	0					36	724174023				1	15	3		1		1	16	1	0	0		1	0	2		0	0			1		0			1	2	1	1	0	1	0	1
00:48:09.200000	00:27:13	354557000000000				1						34	722943771				0				2		1	9	1	0	0		1	0	2		0	0			1		1	0
00:48:55.800000	00:18:40.500000	354557000000000				1	0					25	716033594				0				4		1	5	1	0	0		1	0	2		0	0			1		0			1	2	1	0	0	1	1	1
00:18:59.100000	00:49:53.800000	354557000000000				1	0					19	706692409				1	1	4	Marriage	1		1	0	1	0	0		1	0	2		0	0			1		0			1	2	1	1	1	1	1	1
00:49:58.200000	00:13:14.300000	354557000000000				1	0					17	770475988				1	1	3		1		0			0	6		1	0	5		0	0			0		0			1	2	1	1	1	1	1	0
00:38:12.600000	00:54:19.900000	352895000000000	639031000000000	8.9254e+19		1	0					20	703665117				1	1	1		4		0			1				1			0	0			1		1	1			2	2	0	0	0	0	1
00:00:44.200000	00:27:58.200000	352895000000000	639031000000000	8.9254e+19		1	0					24	710199215				1	6	1		4		1	2	1	0	0		1	1			0	0			1		1	0		1	3	2	0	0	1	0	2
00:11:40.500000	00:22:48.500000	352895000000000	639031000000000	8.9254e+19		1	0					18	715749034				1	3	1		1		0			0	6		1	0	5		0	0			0		0			1	2	0	0	0	0	0	1
00:24:54.400000	00:47:46.800000	352895000000000	639031000000000	8.9254e+19		1	0					31	726933759				1	12	1		2		1	8	1	0	0		1	0	2		0	0			1		0			1	2	1	0	0	2	2	1
00:19:28.600000	00:34:35.100000	352895000000000	639031000000000	8.9254e+19		1	0					23	722164574				1	4	4	I school here	4		0			0	3		1	0	1		0	0			1		0			1	3	2	0	0	0	0	1
00:50:07.300000	00:07:44.800000	352895000000000	639031000000000	8.9254e+19		1	0					33	726090707				0				4		0			0	4		1	0	3		0	0			1		0			1	4	2	0	0	0	0	1
00:39:40.600000	00:33:42	354557000000000	639031000000000	8.9254e+19		1	0					23	716324203				0				1		1	5	1	0	0		1	0	2		0	0			1		0			1	2	1	0	0	3	2	1
00:33:45.200000	00:54:31.300000	354557000000000				1	0					26	717922028				1	4	0		1		1	4	1	0	0		1	0	2		0	0			1		0			1	2	1	0	0	2	1	1
00:21:15.200000	00:21:24.500000	354557000000000				1	0					25	791823525				0				2		1	5	1	1				0	2		0	0			1		1	1		1	2	1	0	0	0	0	1
00:42:39.700000	00:51:52.100000	354557000000000				1	0					21	796687078				0				1		1	3	1	0	0		1	0	2		0	1			1		0			1	2	1	0	0	2	2	1
00:30:50.500000	00:52:40	354557000000000				1	0					30	721701416				0				1		1	15	1	0	1		1	0	2		0	0			1		1	0		1	2	1	1	1	1	0	1
00:50:38	00:13:25.400000	354557000000000				1	0					30	770366022				0				1		0			1				1			0	1			1		1	1			1	1	0	0	2	1	1
00:56:34.700000	00:18:36	354557000000000				1	0					23	700436296				1	4	2		1		1	10	1	0	0		1	1			0	0			0		0			1	2	1	0	0	3	2	2
00:18:39.100000	00:17:22.400000	354557000000000				1	0					19	725368523				0				3	Medicine	0			0	4		0	0	3		0	1			0		0			0	3	2	5	1	0	0	2
00:31:25.300000	00:59:29.300000	354557000000000				1	0					18	717139865				1	1	1		2		1	1	1	0	1		1	1			1	1			0		0			1	2	1	0	0	1	1	1
00:42:26.500000	00:16:53.300000	354557000000000				1	0					23	796231015				1	1	1		2		1	0	1	0	0		1	0	2		0	0			0		0			1	2	1	0	0	1	0	1
00:02:00.100000	00:16:06.600000	354557000000000				1	0					23	792022476				0				3	Business administration	0			0	4		0	0	3		0	0			0		1	1		1	4	2	0	0	0	0	2
00:54:48.800000	00:18:39.700000	354557000000000				1	0					38	726208215				1	16	0		2		1	20	1	0	0		1	1			0	0			0		1	0		1	2	1	0	0	2	0	2
00:05:59.900000	00:18:10.400000	354557000000000				1	0					22	708641486				0				2		1	5	1	0	0		1	0	2		0	0			1		0			1	2	1	0	0	0	0	2
00:14:06	00:37:08	359297000000000	639021000000000	8.9254e+19		1	0					38	733189015				1	9	1		1		0			1				1			0	0			1		1	0			2	1	2	1	0	0	1
00:31:26.200000	00:58:08.200000	359297000000000	639021000000000	8.9254e+19		1	0					25	717057683				1	4	0		1		1	3	1	0	0		1	0	0		0	0			1		0			1	2	1	0	0	2	0	1
00:38:47.200000	00:37:55.400000	359297000000000	639021000000000	8.9254e+19		1	0					27	725993301				0				2		0			1				1			0	0			1		1	0			1	1	0	0	1	1	1
00:45:27.300000	00:25:20.400000	359297000000000	639021000000000	8.9254e+19		1	0					21	706698244				0				2		1	1	1	0	0		1	0	0		0	0			0		0			1	2	1	0	0	0	0	1
00:47:11.800000	00:51:33.700000	359297000000000	639021000000000	8.9254e+19		1	0					33	715605092				1	2010	0		1		1	3	1	0	0		1	1			0	0			1		1	0		1	2	1	0	0	2	2	2
00:29:07.300000	00:13:34.900000	359297000000000	639021000000000	8.9254e+19		1	0					26	725622369				1	5	0		2		1	1	1	0	0		1	0	0		0	0			0		0			1	2	1	0	0	0	0	1
00:53:32.200000	00:23:18.100000	352895000000000	639030000000000	8.9254e+19		1	0					22	724329631				0				2		0			1				1			0	0			1		0				2	1	0	0	0	0	1
00:58:08.400000	00:30:38.800000	fe1b3766a7b53e6f				1	0					38	726980449				1	12	1		1		1	10	1	0	0		1	0	2		0	0			1		1	0		1	3	1	1	1	3	3	2
00:43:50.200000	00:57:54.300000	fe1b3766a7b53e6f				1	0					23	722570906				0				2		0			1				1			0	0			1		1	0			1	1	0	0	1	1	1
00:17:42	00:23:23.300000	352895000000000	639030000000000	8.9254e+19		1	0					28	720213911				1	3	0		1		1	3	0	0	0		1	0	2		0	0			1		1	0		1	2	1	0	0	1	0	2
00:21:34.500000	00:58:53.900000	352895000000000	639030000000000	8.9254e+19		1	0					29	716838679				0				2		0			1				1			0	1			1		1	0			1	1	0	0	1	1	1
00:22:31.900000	00:48:17.900000	352895000000000	639030000000000	8.9254e+19		1	0					26	710919809				1	4	0		2		1	4	1	0	0		1	0	2		0	0			1		0			1	2	1	0	0	2	1	1
00:57:00.400000	00:00:50.100000	fe1b3766a7b53e6f				1	0					35	721916431				1	1	2		1		1	10	0	0	0		1	0	2		0	0			1		1	0		1	2	1	0	0	1	0	2
00:59:04.200000	00:23:59.700000	354557000000000				1	0					27	721880166				1	8	0		1		1	10	1	0	0		1	0	2		0	0			1		1	0		1	2	1	0	0	3	2	2
00:50:55.900000	00:20:33.900000	354557000000000				1	0					29	727851194				1	11	1		1		1	9	1	0	0		1	0	2		0	0			1		0			1	2	1	0	0	1	0	1
00:39:03.500000	00:48:50.400000	354557000000000				1	0					23	792868645				1	1	1		1		1	5	1	0	0		0	0	2		0	0			1		0			1	2	1	0	0	0	0	1
00:48:53.600000	00:58:51.300000	354557000000000				1	0					19	705025704				0				2		0			1				1			0	0			0		0				1	1	0	0	0	0	1
00:00:53	00:26:19.800000	354557000000000				1	0					29	729625021				1	4	0		1		1	3	1	0	0		0	0	2		0	0			1		1	0		1	2	1	0	0	2	1	2
00:05:33.300000	00:15:02.300000	354557000000000	639031000000000	8.9254e+19		1	0					21	718687231				0				2		0			1				0	0		0	0			1		0			0	3	2	0	0	1	0	2
00:16:33.800000	00:37:06.600000	354557000000000	639031000000000	8.9254e+19		1	0					30	714666481				1	2	1		2		1	1	0	0	0		1	0	2		0	0			1		0			1	2	1	0	0	1	1	1
00:49:53.900000	00:12:53.500000	354557000000000	639031000000000	8.9254e+19		1	0					22	717554169				0				2		1	5	1	2				0	2		0	0			1		1	0		1	2	1	0	0	1	1	2
00:12:57.500000	00:33:32.200000	354557000000000	639031000000000	8.9254e+19		1	0					25	703768991				1	2	0		4		1	2	1	1				0	2		0	0			1		1	1		1	2	1	0	0	1	0	2
00:35:49	00:00:00.700000	354557000000000	639031000000000	8.9254e+19		1	0					28	724473598				1	8	1		4		1	8	1	2				0	2		0	1			1		0			1	2	1	0	0	2	0	1
00:02:23.600000	00:18:36.100000	354557000000000	639031000000000	8.9254e+19		1	0					24	718694879				1	3	0		2		1	2	1	2				0	2		0	0			1		0			1	2	1	0	0	1	1	1
00:21:37.300000	00:52:42.100000	354557000000000	639031000000000	8.9254e+19		1	0					21	718712914				1	1	0		2		1	1	1	2				0	2		0	0			1		1	0		1	2	1	0	0	1	0	2
00:34:55.300000	00:44:00.900000	354557000000000				1	0					26	777777777				1	0	0		2		0			0	4		1	0	3		0	0			0		1	1		1	2	2	0	0	1	0	2
00:26:10.200000	00:43:49	354557000000000				1	0					26	792859086				1	5	0		2		1	3	1	2				0	2		0	0			1		0			1	2	1	0	0	1	0	2
00:48:19.600000	00:06:48.100000	354557000000000				1	0					28	711718713				1	2	0		1		1	2	1	0	0		1	0	0		0	0			1		1	1		1	2	1	0	0	0	0	2
00:07:17.900000	00:27:35.900000	354557000000000				1	0					28	795049706				1	0	3		1		0			1				1			0	0			1		1	1			1	1	0	0	0	0	1
00:33:23.100000	00:53:22.100000	354557000000000				1	0					24	795782205				1	4	0		2		0			0	6		1	0	5		0	0			1		0			1	2	2	0	0	3	3	1
00:34:12.100000	00:49:56.600000	354557000000000				1	0					20	705184023				1	5	0		4		1	0	1	2				0	2		0	0			1		0			1	2	1	0	0	0	0	1
00:59:42.200000	00:22:50	354557000000000				1	0					40	720229206				1	12	3		4		1	5	1	0	0		1	0	2		0	0			1		1	0		1	2	1	1	0	1	1	2
00:26:56.400000	00:00:34.500000	354557000000000				1	0					23	710627359				0				2		0			0	2		1	0	0		0	0			1		1	0		1	4	3	1	0	1	1	2
00:02:34.400000	00:31:41.800000	354557000000000				1	0					25	707528049				1	1	4	Marriage	4		1	0	1	0	0		1	0	2		0	0			1		1	1		1	2	1	0	0	0	0	2
00:34:19.200000	00:06:46.600000	354557000000000				1	0					32	720238549				1	10	3		2		1	7	1	0	0		1	0	2		0	0			1		1	0		1	2	1	0	0	1	0	2
00:06:51.100000	00:37:42.400000	354557000000000				1	0					30	725952677				1	8	4	Marriage	1		1	7	1	0	0		1	0	2		0	0			1		1	0		1	2	1	0	0	2	1	2
00:05:55	00:30:48.100000	354557000000000				1	0					25	716911103				1	10	4	Schooling	2		1	5	1	0	0		1	0	2		0	0			1		0			1	2	1	0	0	2	1	1
00:37:15.600000	00:58:27	354557000000000				1	0					22	727375057				1	2	0		2		1	2	1	0	0		1	0	2		1	1			1		0			1	2	1	0	0	1	0	1
00:59:10.800000	00:19:01.800000	354557000000000				1	0					25	700377887				1	2	0		1		0			1				1			0	0			1		0				1	1	0	0	0	0	1
00:22:31.100000	00:48:21.600000	354557000000000				1	0					28	720855094				1	2	0		4		1	3	1	0	0		1	0	2		0	0			1		0			1	2	1	0	0	1	1	1
00:53:39.500000	00:19:39.800000	354557000000000				1	0					40	720258072				1	21	0		2		1	22	1	0	0		1	0	2		0	0			1		1	0		1	3	2	1	1	1	1	2
00:23:55.500000	00:47:57.700000	354557000000000				1	0					32	724505915				1	16	3		1		0			0	100	My boss	0	0	6	My boss	0	0			1		1	1		1	3	2	0	0	2	1	1
00:51:36.800000	00:42:33.400000	354557000000000	639031000000000	8.9254e+19		1	0					37	710514651				1	10	4	I liked the environment	4		1	17	1	1				0	2		0	1			1		1	0		1	2	1	2	1	0	0	2
00:44:52.900000	00:07:09.100000	354557000000000	639031000000000	8.9254e+19		1	0					27	714057092				1	4	4	We sought refuge here when our dwelling place was burned down by arsonists	1		1	7	1	0	0		1	0	2		0	0			1		0			1	2	1	0	0	1	0	1
00:07:43.800000	00:31:01.400000	354557000000000	639031000000000	8.9254e+19		1	0					19	795319796				1	1	0		2		0			0	4		1	0	3		0	0			1		0			1	4	2	0	0	1	0	1
00:24:02.300000	00:47:41.700000	354557000000000	639031000000000	8.9254e+19		1	0					26	724799950				1	5	4	I just came to visit then stayed	1		1	5	1	0	0		1	0	2		0	0			1		0			1	2	1	0	0	1	1	1
00:48:28.500000	00:34:26.600000	354557000000000	639031000000000	8.9254e+19		1	0					21	716969706				0				4		1	1	1	0	0		1	0	2		0	0			1		1	0		1	2	1	0	0	0	0	1
00:22:18.800000	00:43:16.500000	354557000000000	639031000000000	8.9254e+19		1	0					29	791482770				1	7	0		2		1	5	1	1				0	2		1	1			1		1	0		0	2	1	0	0	1	0	2
00:00:24.100000	00:41:46.300000	352895000000000	639031000000000	8.9254e+19		1	0					18	708328537				0				2		0			0	4		1	0	3		0	0			1		0			1	2	1	0	0	1	0	1
00:48:26.400000	00:23:36.900000	352895000000000	639031000000000	8.9254e+19		1	0					26	707385090				1	1	4	Marriage	2		1	1	1	0	0		1	0	2		0	0			1		0			1	2	1	0	0	1	1	0
00:23:59	00:38:55.300000	352895000000000	639031000000000	8.9254e+19		1	0					20	796317209				1	1	0		2		0			0	2		1	0	5		0	0			0		0			1	2	2	0	0	0	0	0
00:39:13.300000	00:07:16.100000	352895000000000	639031000000000	8.9254e+19		1	0					20	790140329				1	2	0		2		0			0	6		1	0	5		0	0			1		0			1	3	2	0	0	0	0	1
00:10:43.200000	00:31:27.100000	352895000000000	639031000000000	8.9254e+19		1	0					30	714058243				1	10	3		2		1	7	1	0	0		1	1			0	0			1		0			1	2	1	0	0	2	0	0
00:55:03.300000	00:23:04.700000	352895000000000	639031000000000	8.9254e+19		1	0					27	701340275				1	1	3		2		1	3	1	0	0		1	0	2		0	0			1		0			1	2	1	0	0	1	0	1
00:25:07.800000	00:08:24.400000	354557000000000				1	0					24	702402703				0				2		0			0	2		0	0	0		0	0			1		0			0	4	2	2	2	0	1	2
00:33:05.300000	00:16:53.400000	354557000000000	639029000000000	8.9254e+19	718802843	1	0					57	723636260				1	30	0		2		1	33	1	0	0		1	1			0	0			1		1	1		0	4	2	0	3	0	0	1
00:04:35.500000	00:19:38.300000	354557000000000	639029000000000	8.9254e+19	718802843	1	0					23	717682309				0				2		1	18	1	1				0	0		0	0			1		0			0	2	1	0	0	0	0	1
00:30:48.400000	00:11:47.400000	354557000000000	639029000000000	8.9254e+19	718802843	1	0					23	708194991				0				4		1	1	1	0	0		0	0	0		0	0			1		0			1	2	1	0	0	1	1	1
00:54:57.600000	00:10:03.900000	354557000000000	639029000000000	8.9254e+19	718802843	1	0					21	704930854				1	18	0		1		1	18	1	1				0	0		0	0			1		0			1	2	1	0	0	1	0	1
00:26:13.300000	00:07:11.500000	354557000000000	639029000000000	8.9254e+19	718802843	1	0					20	796063350				1	1	0		2		1	1	1	0	0		1	1			0	0			1		1	1		0	2	1	0	0	0	0	1
00:00:31.600000	00:09:38.300000	354557000000000	639031000000000	8.9254e+19		1	0					29	706663713				1	7	2		1		1	13	1	0	0		1	0	2		0	0			1		0			1	2	1	0	0	1	0	1
00:30:38.900000	00:10:15.900000	354557000000000	639031000000000	8.9254e+19		1	0					18	792791000				1	1	0		1		0			0	4		0	0	3		0	0			1		0			1	2	2	0	0	1	1	1
00:31:04.300000	00:10:33.700000	354557000000000	639031000000000	8.9254e+19		1	0					27	790485745				0				2		1	4	1	0	0		1	0	2		0	0			1		0			1	2	1	0	0	1	1	1
00:31:27	00:11:23.900000	354557000000000	639031000000000	8.9254e+19		1	0					24	715410081				1	2	3		2		0			1				1			0	0			1		1	1			1	1	0	0	1	0	1
00:31:51.700000	00:10:53.400000	354557000000000	639031000000000	8.9254e+19		1	0					21	705497238				1	8	3		2		0			1				1			0	0			1		1	1			1	1	0	0	0	0	1
00:05:57.300000	00:54:18.600000	354557000000000				1	0					27	706268751				1	8	0		1		1	2	1	1				1			0	1			1		0				2	1	0	0	4	2	1
00:58:30.800000	00:54:05.200000	354557000000000				1	0					24	725642289				1	3	0		2		1	5	1	0	0		1	0	2		0	0			1		0			1	3	2	0	0	2	2	1
00:24:36.200000	00:53:53.600000	354557000000000				1	0					24	725772102				0				2		1	3	1	2				0	2		0	1			1		0			1	2	1	1	0	0	0	1
00:33:18.900000	00:53:37.200000	354557000000000				1	0					22	715505253				1	0	3		4		0			1				1			0	0			1		1	0			1	1	0	0	0	0	1
00:16:38.900000	00:53:25.600000	354557000000000				1	0					19	725642289				1	2	0		1		1	1	1	0	0		1	0	2		0	0			1		0			1	2	1	0	0	0	0	1
00:57:05.100000	00:16:38.900000	354557000000000	639029000000000	8.9254e+19		1	0					24	720371775				1	5	0		2		0			1				1			0	0			0		1	0			1	1	0		1	1	1
00:06:31.300000	00:18:50.700000	354557000000000	639029000000000	8.9254e+19		1	0					25	711470234				1	3	0		2		1	3	1	0	0		1	1			0	0			1		0
00:13:02.500000	00:16:28.800000	354557000000000	639029000000000	8.9254e+19		1	0					27	729628723				1	3	1		2		1	5	1	2				0	2		0	0			1		1	0		1	2	1	0		2	1	2
00:18:53.700000	00:27:14.300000	354557000000000	639029000000000	8.9254e+19		1	0					21	706008169				1	4	0		2		1	3	1	0	0		1	1			0	0			1		0			1	2	1	0		1	1	1
00:27:46.800000	00:43:12.500000	354557000000000	639029000000000	8.9254e+19		1	0					25	708459686				1	4	0		2		1	3	1	0	0		1	0	2		0	0			1		0			1	2	1	0		3	1	1
00:58:19.800000	00:48:07.200000	354557000000000	639029000000000	8.9254e+19		1	0					27	717909728				1	1	0		4		1	5	1	0	0		0	0	0		0	1			1		1	1		1	1	1	1	0	1	1	1
00:13:16	00:06:03.200000	352895000000000	639029000000000	8.9254e+19	718802843	1	0					38	725504065				1	24	0		2		1	17	1	0	0		1	0	2		0	0			1		0			1	2	1	2	2	2	2	1
00:18:23.400000	00:05:12.900000	352895000000000				1	0					36	726602292				1	8	1		2		1	7	1	0	0		1	0	2		0	0			1		1	0		1	3	1	2	2	1	1	2
00:49:43.800000	00:03:44	352895000000000				1	0					25	720915707				1	3	0		2		1	3	1	0	0		1	0	2		0	0			1		0			1	2	1	0	0	2	2	1
00:17:44.400000	00:15:02.600000	352895000000000				1	0					27	728352332				1	3	0		4		1	1	1	0	0		1	0	2		0	0			1		1	0		1	2	1	0	0	1	1	1
00:50:20.800000	00:30:43.500000	352895000000000				1	0					19	710662181				1	1	0		2		0			0	2		1	0	0		0	0			1		0			1	4	3	0	0	2	3	2
00:21:55.700000	00:57:05.700000	352895000000000				1	0					29	716243993				1	10	0		1		1	10	1	0	0		1	0	2		0	0			1		0			1	2	1	0	0	2	0	1
00:00:09.600000	00:15:41.200000	354557000000000				1	0					27	704469940				0				2		0			1				1			0	0			1		0				1	1	0	0	2	1	1
00:05:49.500000	00:16:43.400000	354557000000000	639021000000000	8.9254e+19		1	0					32	705082610				1	8	0		1		1	13	1	0	0		1	0	5		0	0			1		1	0		1	2	1	0	0	2	1	2
00:42:16.700000	00:16:23.800000	354557000000000	639021000000000	8.9254e+19		1	0					36	723608275				0				2		1	6	1	0	0		1	0	0		0	0			1		1	1		1	2	1	1	0	1	1	2
00:29:31.100000	00:16:11.500000	354557000000000	639021000000000	8.9254e+19		1	0					20	723893089				0				2		0			0	4		1	0	3		0	0			1		0			1	2	2	0	0	0	0	1
00:48:22.400000	00:15:59.900000	354557000000000	639021000000000	8.9254e+19		1	0					37	720526408				0				2		0			1				1			0	0			1		1	1			1	1	1	1	1	0	1
00:12:48.800000	00:16:33.600000	354557000000000	639021000000000	8.9254e+19		1	0					38	721171338				0				2		1	11	1	0	0		1	0	0		0	0			1		1	0		1	2	1	0	0	1	0	2
00:31:26.900000	00:48:30.100000	354557000000000				1	0					23	726995184				1	6	1		2		1	7	1	0	0		0	1			0	0			0		0			1	2	1	0	0	2	1	1
00:57:34.200000	00:30:30.400000	354557000000000				1	0					25	702992417				1	5	1		2		1	4	1	1				0	2		0	0			1		0			1	2	1	0	0	2	1	2
00:10:44.500000	00:28:55.800000	354557000000000				1	0					21	700015242				0				2		0			0	4		1	1			0	0			0		0			1	3	3	0	0	0	0	2
00:00:00.300000	00:18:28.100000	354557000000000				1	0					27	706108824				0				2		1	8	1	0	0		1	0	2		0	0			1		0			1	0	0	0	0	0	0	2
00:18:31.100000	00:27:28.900000	354557000000000				1	0					24	704104842				0				1		1	3	1	0	0		0	1			0	0			0		0			1	2	1	0	0	1	1	1
00:51:08.800000	00:59:55.600000	354557000000000				1	0					20	701761522				1	2	2		2		1	2	1	0	0		1	1			0	0			1		0			0	2	1	0	0	1	0	1
00:01:52.500000	00:12:18	354557000000000				1	0					24	727221646				1	6	1		2		1	6	1	0	0		1	1			0	0			0		0			1	2	1	0	0	0	0	1
00:29:48.100000	00:05:33.100000	354557000000000				0	0					21	736661098				1	0	4	Marriage	1		1	0	1	0	0		1	0	2		0	0			1		0			1	2	1	0	0	0	0	1
00:56:07.200000	00:11:34.500000	354557000000000				1	0					22	722334026				1	3	4	Married	1		1	3	1	0	0		1	0	2		0	0			1		0			1	2	1	0	0	3	2	1
00:52:02.800000	00:06:54.900000	354557000000000				0	0					29	711256773				1	5	4	Got married	1		1	5	1	0	0		1	0	2		0	0			1		0			1	2	1	0	0	1	1	1
00:42:35.500000	00:07:13.800000	354557000000000				1	0					24	795422255				1	1	0		1		0			0	1		1	0	2		0	0			1		0			0	2	1	0	0	0	0	1
00:11:37.400000	00:33:54.400000	354557000000000				0	0					32	726128720				1	11	2		2		1	10	1	0	0		1	0	2		0	0			1		1	0		1	2	1	1	0	4	4	2
00:44:03.900000	00:57:12.800000	354557000000000				0	0					25	791072011				1	4	4	Marriage	2		1	4	1	0	0		1	0	2		0	0			1		0			1	2	1	0	0	2	2	1
00:09:48.100000	00:23:59.700000	354557000000000				0	0					21	728827121				0				2		0			0	100	My mother	1	0	6	My mother	0	0			1		0			1	3	2	1	1	0	0	2
00:11:35.600000	00:22:21.400000	354557000000000				1	0					25	700353021				1	1	0		2		1	0	1	0	0		1	0	2		0	0			1		0			1	2	1	0	0	1	1	1
00:20:16.100000	00:21:58.500000	354557000000000				1	0					20	710389604				0				2		1	2	1	2				0	2		0	0			1		0			1	2	1	0	0	1	0	1
00:38:21.400000	00:21:16.100000	354557000000000				1	0					28	712980133				1	1	4	Marriage	2		1	1	1	0	0		1	0	2		0	0			1		0			1	2	1	0	0	1	1	1
00:48:56.500000	00:20:10.600000	354557000000000				1	0					39	716265097				0				3	ECD	1	16	1	2				1			0	0			0		1	1		0	2	1	1	1	1	0	2
00:31:01.600000	00:21:05.300000	354557000000000				1	0					31	702700756				1	3	3		1		1	7	0	2				0	2		0	1			0		1	1		1	2	1	0	0	1	1	2
00:47:11	00:34:00.100000	352895000000000	639031000000000	8.9254e+19		1	0					25	717798139				1	4	4	Marriage	4		1	4	1	0	0		1	0	2		0	0			1		0			1	2	1	0	0	1	0	1
00:13:13.100000	00:32:35.300000	352895000000000	639031000000000	8.9254e+19		1	0					26	724309141				1	7	0		4		1	5	1	0	0		1	0	2		0	0			1		0			1	2	1	0	0	2	2	1
00:41:44.100000	00:05:58	352895000000000	639031000000000	8.9254e+19		1	0					32	722754132				1	5	2		1		1	5	1	0	0		1	1			0	0			1		1	0		0	3	1	0	0	3	2	1
00:13:00.300000	00:23:29.100000	352895000000000	639031000000000	8.9254e+19		1	0					18	701035438				1	0	0		2		0			0	2		1	0	0		0	0			0		0			1	3	2	1	0	1	0	1
00:23:33.400000	00:45:21.700000	352895000000000	639031000000000	8.9254e+19		1	0					31	728230089				1	15	1		1		1	15	1	0	0		1	0	2		0	0			1		1	0		1	2	1	0	0	3	2	2
00:14:31.800000	00:47:10.100000	352895000000000	639031000000000	8.9254e+19		1	0					32	717199026				1	7	4	Marriage	2		1	16	1	0	0		1	1			0	0			1		1	1		0	2	1	0	0	3	4	2
00:54:38.300000	00:28:17	354557000000000				1	0					20	715015865				1	4	2		1		1	3	1	0	0		1	0	2		1	0			0		0			1	2	0	0	0	1	0	1
00:13:28.900000	00:16:44.300000	354557000000000				1	0					22	714847200				1	3	0		2		1	4	1	0	0		1	0	2		0	0			1		0			1	2	1	0	0	2	2	1
00:58:39.800000	00:14:41.100000	354557000000000				1	0					21	796224514				1	0	0		2		0			0	6		1	0	5		0	0			1		0			1	2	2	0	0	0	0	1
00:05:32.900000	00:13:54.600000	354557000000000				1	0					18	700015242				1	2	3		1		0			0	6		1	0	5		0	0			0		1	1		1	2	2	0	0	0	0	1
00:43:02.500000	00:12:53	354557000000000				1	0					22	729969687				1	1	0		1		1	1	1	0	0		1	0	2		0	0			1		0			1	2	1	0	0	2	1	1
00:59:16.100000	00:11:29.200000	354557000000000				1	0					20	719155098				0				1		1	5	1	0	0		1	0	2		0	0			1		0			1	3	2	3	3	2	1	1
00:29:15.400000	00:17:54.700000	354557000000000				1	0					21	704808354				1	3	3		4		0			0	6		1	0	5		0	0			1		0			1	2	1	0	0	0	0	1
00:42:29	00:40:13.900000	359297000000000	639021000000000	8.9254e+19		1	0					36	724510096				1	15	0		2		0			0	0		1	0	0		0	0			1		0			1	1	0	0	0	0	0	1
00:57:34.200000	00:03:52.300000	359297000000000	639021000000000	8.9254e+19		1	0					23	728848921				1	2	0		2		0			0	4		0	0	3		0	0			1		0			1	2	0	0			1	1
00:07:38.200000	00:51:59.800000	359297000000000	639021000000000	8.9254e+19		1	0					21	714630240				1	4	0		2		1	2	1	0	0		1	0	0		0	0			1		0			1	2	1	0	0	0	0	1
00:16:24.200000	00:28:38	359297000000000	639021000000000	8.9254e+19		1	0					38	723554740				1	12	0		2		1	18	1	0	0		1	0	0		0	0			1		1	0		1	2	1	2	1	1	0	2
00:40:50.600000	00:00:07.200000	359297000000000	639021000000000	8.9254e+19		1	0					18	791298170				0				4		0			0	2		0	0	5		0	0			1		0			1	3	2	1	0	3	2	1
00:07:17.100000	00:30:05.700000	359297000000000	639021000000000	8.9254e+19		1	0					23	726501108				1	4	0		2		0			1				1			0	0			1		1	0			1	1	0	0	0	0	1
00:35:59.800000	00:04:06.600000	359297000000000	639021000000000	8.9254e+19		1	0					19	725792095				1	2	0		2		0			0	4		0	0	3		0	0			0		0			1	3	2	0	0	0	0	1
00:40:34.300000	00:11:18.300000	352895000000000	639030000000000	8.9254e+19		1	0					17	715046570				1	1	0		1		1	8	1	0	0		1	0	2		0	0			1		0			1	2	1	0	0	1	0	1
00:01:02.800000	00:06:21.200000	352895000000000	639030000000000	8.9254e+19		1	0					21	790896937				1	1	2		1		0			1				1			0	0			1		1	1			1	1	0	0	1	1	1
00:24:10.500000	00:06:24.300000	352895000000000	639030000000000	8.9254e+19		1	0					27	721410034				1	3	0		1		1	3	1	0	0		1	1			0	0			1		1	1		1	2	1	0	0	1	1	2
00:25:02.100000	00:08:33.800000	352895000000000	639030000000000	8.9254e+19		1	0					23	792176634				1	1	0		2		1	1	1	1				0	2		0	0			1		0			1	2	1	0	0	0	0	1
00:25:55.100000	00:27:11.700000	352895000000000	639030000000000	8.9254e+19		1	0					21	706255767				0				4		0			1				1			0	1			1		1	1			1	1	0	0	0	0	1
00:26:51.800000	00:19:45	352895000000000	639030000000000	8.9254e+19		1	0					24	734549736				1	5	2		2		0			0	6		1	0	5		0	0			1		0			1	2	2	0	0	0	0	1
00:29:56.200000	00:54:16.400000	354557000000000				1	0					30	719130392				1	1	3		1		0			1				1			0	0			0		1	0			2	2	0	0	5	3	1
00:43:00.600000	00:28:06.900000	354557000000000				1	0					20	792134559				1	2	2		2		1	2	1	0	0		0	0	2		0	0			1		0			1	2	1	0	0	1	0	1
00:18:23.600000	00:24:17.900000	354557000000000				1	0					28	713232928				0				2		1	4	1	0	0		0	0	2		0	0			0		1	1		1	2	0	0	0	0	0	2
00:30:59.700000	00:52:37.800000	354557000000000				1	0					27	790188798				0				2		1	10	1	0	0		1	1			0	0			0		1	0		1	2	1	0	0	2	1	2
00:50:24.300000	00:22:42.200000	354557000000000				1	0					22	799168947				1	1	0		2		1	1	1	0	0		1	0	2		0	0			0		0			1	2	1	0	0	0	0	2
00:06:09.100000	00:30:25.800000	354557000000000				1	0					19	713551235				0				3	Mass communication	0			0	4		1	0	3		0	0			0		0			1	3	2	4	2	1	1	3
00:13:57.100000	00:29:39.700000	354557000000000				1	0					30	710945347				1	6	1		2		1	10	1	0	0		0	0	2		0	0			0		0			1	2	1	0	0	3	2	1
00:15:35.600000	00:27:14.900000	354557000000000				1	0					30	713554761				0				2		1	10	1	0	0		1	0	2		0	0			1		0			1	2	1	0	0	3	3	1
00:58:53.100000	00:35:09.100000	354557000000000				1	0					27	701946267				1	4	3		2		0			0	6		0	0	5		0	0			1		0			1	4	3	1	1	3	2	2
00:09:18.300000	00:57:17.100000	354557000000000				1	0					30	720941958				0				2		1	3	1	0	0		1	0	2		0	0			1		0			1	2	1	0	0	0	0	1
00:32:06	00:57:31.500000	354557000000000				1	0					23	704158834				1	0	1		2		0			0	100	Brother in law	0	0	6	Brother in law	0	0			1		1	1		1	3	2	0	0	1	0	3
00:49:41.500000	00:22:46.500000	354557000000000				1	0					22	713283672				1	4	0		1		1	3	1	0	0		1	0	2		0	0			1		0			1	2	1	0	0	1	0	1
00:25:04.200000	00:18:46.400000	354557000000000				1	0					19	708770462				1	1	0		1		1	0	1	0	0		1	1			0	0			1		0			1	2	1	0	0	0	0	1
00:25:32.400000	00:57:59.400000	352895000000000	639031000000000	8.9254e+19		1	0					30	700025953				1	10	3		2		0			1				1			0	0			1		1	0			1	1	0	0	2	2	1
00:02:27.800000	00:58:23.800000	352895000000000	639031000000000	8.9254e+19		1	0					36	715356339				1	10	3		1		0			1				1			0	0			1		0				2	1	1	1	1	1	1
00:30:26.400000	00:03:25	352895000000000	639031000000000	8.9254e+19		1	0					24	700894025				1	6	2		2		1	6	1	0	0		1	0	2		0	0			1		1	1		0	2	1	0	0	2	1	1
00:03:29.700000	00:48:34.600000	352895000000000	639031000000000	8.9254e+19		1	0					30	726839815				0				1		1	10	1	0	0		1	0	2		0	0			1		0			1	2	1	0	0	3	0	1
00:45:45.300000	00:09:54.100000	352895000000000	639031000000000	8.9254e+19		1	0					21	718412811				0				2		0			0	4		1	0	3		0	0			1		0			1	3	2	1	0	2	0	1
00:48:56	00:14:33.900000	352895000000000	639031000000000	8.9254e+19		1	0					35	724390552				0				4		1	8	1	0	0		1	0	2		0	0			1		0			1	2	1	0	0	3	1	1
00:35:09.800000	00:00:08.700000	352895000000000	639031000000000	8.9254e+19		1	0					29	790833742				1	6	4	Life is cheap here	1		1	9	1	2				0	2		0	0			1		0			1	2	1	0	0	2	2	1
00:02:57.200000	00:23:13.800000	352895000000000	639031000000000	8.9254e+19		1	0					23	726622860				1	1	4	Marriage	1		1	1	1	0	0		1	0	2		0	0			1		0			1	2	1	0	0	1	1	1
00:24:01.300000	00:54:48.900000	352895000000000	639031000000000	8.9254e+19		1	0					24	714016188				1	10	4	I had come to study	4		1	6	1	0	0		1	1			0	0			0		1	0		0	3	2	0	0	1	1	2
00:04:13.100000	00:23:21.900000	352895000000000	639031000000000	8.9254e+19		1	0					25	721699126				0				4		0			0	2		1	0	0		0	0			1		0			1	4	3	0	0	2	1	2
00:29:42.300000	00:49:22.600000	352895000000000	639031000000000	8.9254e+19		1	0					27	701217723				1	10	2		2		1	8	1	0	0		1	0	2		0	0			1		0			1	2	1			2	0	1
00:03:16.800000	00:09:17.900000	354557000000000				1	0					31	719250238				0				2		0			1				1			0	0			1		1	1			1	1	0	0	2	1	1
00:07:57.600000	00:35:42.200000	354557000000000	639031000000000	8.9254e+19		1	0					27	724391904				1	10	0		4		1	10	1	0	0		1	0	2		0	0			1		0			1	2	1	0	0	2	1	1
00:29:44.300000	00:54:42.500000	354557000000000	639031000000000	8.9254e+19		1	0					31	720392624				1	5	1		2		1	1	1	2				0	2		0	0			1		1	0		1	2	1	0	0	1	1	2
00:00:06.300000	00:11:10.100000	354557000000000	639031000000000	8.9254e+19		1	0					18	705055901				0				2		0			1				0	0		0	1			1		0			0	3	2	0	0	1	0	2
00:29:23.200000	00:56:21.400000	354557000000000				1	0					25	721377531				1	8	0		4		0			0	4		0	0	3		0	0			1		1	1		1	3	2	2	1	0	0	1
00:20:14.200000	00:46:10.600000	354557000000000	639031000000000	8.9254e+19		1	0					26	714704603				1	12	4	Studies	4		1	4	1	2				1			0	0			1		1	0		1	2	1	1	1	1	0	2
00:49:32.900000	00:16:51.100000	354557000000000	639031000000000	8.9254e+19		1	0					31	720566896				0				4		1	10	1	2				1			0	0			1		1	0		1	2	1	0	0	2	1	2
00:16:55.100000	00:42:47.700000	354557000000000	639031000000000	8.9254e+19		1	0					22	707420960				1	1	2		4		0			1				0	5		0	0			1		0			0	2	1	0	0	0	0	1
00:56:25	00:09:40.800000	354557000000000				1	0					19	123456789				1	1	4	Marriage	2		1	0	1	0	0		1	0	2		0	0			1		0			1	2	1	0	0	1	1	1
00:13:13.600000	00:44:52.800000	354557000000000				1	0					32	712137379				1	15	0		2		1	11	1	0	0		1	0	2		0	0			1		1	1		1	2	1	0	0	3	1	2
00:48:32	00:13:39.400000	354557000000000				1	0					26	715499088				1	3	4	Marriage	2		1	4	1	0	0		1	0	2		0	0			1		1	1		1	2	1	0	0	1	1	2
00:16:11	00:46:25.200000	354557000000000				1	0					25	700351058				1	9	4	Relocated with the husband	2		1	9	1	0	0		1	0	2		0	0			1		0			1	2	1	0	0	1	1	1
00:00:59.200000	00:17:33.900000	354557000000000				1	0					32	724816443				1	5	0		1		1	9	1	2				0	2		0	0			1		1	0		1	2	1	0	0	1	0	1
00:54:40.100000	00:22:44.600000	354557000000000				1	0					27	795406465				1	5	0		2		1	7	1	2				0	2		0	0			1		1	0		1	2	1	0	0	2	1	2
00:24:35.200000	00:17:47.500000	354557000000000				1	0					22	718946863				0				2		1	4	1	2				0	2		0	0			1		0			1	2	1	0	0	1	0	1
00:43:27.200000	00:03:48.100000	354557000000000	639031000000000	8.9254e+19		1	0					20	701684431				1	1	0		2		1	2	1	0	0		1	0	2		0	0			1		0			1	2	1	0	0	1	1	1
00:23:30	00:33:58.200000	354557000000000	639031000000000	8.9254e+19		1	0					29	726500792				1	4	3		2		1	4	1	0	0		1	0	2		1	1			1		0			1	2	1	0	0	0	0	1
00:43:59.800000	00:18:56.600000	354557000000000	639031000000000	8.9254e+19		1	0					22	728424882				0				3	Agriculture	0			0	4		1	0	3		0	1			1		0			1	3	3	0	0	0	0	1
00:25:09	00:52:55.100000	354557000000000	639031000000000	8.9254e+19		1	0					21	703519131				1	8	3		1		1	6	1	0	0		0	0	2		0	0			1		0			1	4	1	0	0	1	1	1
00:36:24.200000	00:50:27.900000	354557000000000	639031000000000	8.9254e+19		1	0					24	711468129				0				2		1	4	1	0	0		1	0	2		0	1			1		1	0		0	2	1	0	0	1	0	2
00:17:00.300000	00:34:10.800000	354557000000000	639029000000000	8.9254e+19		1	0					21	710842158				0				4		0			0	4		1	0	3		0	0			0		1	0		1	4	4	0		2	0	3
00:51:15.300000	00:50:51.300000	354557000000000				1	0					23	720706251				1	3	0		1		1		1					1			0	0			1		0				2	1	0		0		1
00:16:45.300000	00:51:03.600000	354557000000000				1	0					25	723970974				0				2		0			1				1			0	1			1		1	0			2	1	1	0	2	1	2
00:00:27.700000	00:51:15.100000	354557000000000				1	0					32	722910558				1	5	0		4		1	9	1	0	0		1	0	2		0	0			1		1	0		0	2	1	0		2	1	2
00:05:09	00:35:23.600000	354557000000000				1	0					38	710616276				1	16	0		2		1	17	1	0	0		1	0
00:10:26.200000	00:15:13.300000	354557000000000				1	0					21	715740206				0				3	Uon	0			0
00:42:57.500000	00:01:12.500000	354557000000000				1	0					23	701719090				1	16	0		4		0			1				1			0	0			1		1	1			1	1	0	0	0	0	1
00:21:02.200000	00:16:10.600000	354557000000000				1	0					30	712780165				1	7	0		2		1	0	1	2				1			0	0			1		0			1	2	1	0	0	0	0	1
00:20:33.600000	00:28:54.200000	354557000000000	639021000000000	8.9254e+19		1	0					23	724438362				0				2		1	7	1	0	0		1	0	0		0	0			1		0			1	2	1	0	0	3	1	1
00:55:14	00:29:17.200000	354557000000000	639021000000000	8.9254e+19		1	0					22	718493083				1	1	3		1		1	1	1	0	0		1	0	0		0	0			1		0			1	2	1	0	0	1	1	2
00:26:22.800000	00:28:19.400000	354557000000000	639021000000000	8.9254e+19		1	0					26	702983524				1	1	0		1		1	10	1	0	0		1	0	0		0	0			1		0			1	2	1	0	0	2	1	1
00:51:56.700000	00:28:39.800000	354557000000000	639021000000000	8.9254e+19		1	0					28	719525807				1	5	0		1		1	9	1	0	0		1	0	0		0	0			1		0			1	2	1	0	0	2	2	1
00:13:10.100000	00:29:03.500000	354557000000000	639021000000000	8.9254e+19		1	0					19	719189944				1	1	0		1		1	2	1	0	0		1	0	0		0	0			1		0			1	2	1	0	0	1	0	1
00:06:55.300000	00:28:30.100000	354557000000000	639021000000000	8.9254e+19		1	0					22	708344588				1	4	0		2		1	3	1	0	0		1	0	0		0	0			1		0			1	2	1	0	0	0	0	1
00:12:13.400000	00:30:39.900000	354557000000000				1	0					26	721956034				1	4	0		2		1	2	1	0	0		1	0	2		0	0			1		1	1		1	2	1	0	0	2	1	2
00:43:46.600000	00:30:27.500000	354557000000000				1	0					27	715371618				1	3	0		4		1	3	1	2				0	2		0	0			1		0			1	2	1	0	0	1	0	1
00:13:25.400000	00:29:53.700000	354557000000000				1	0					27	714148836				1	4	1		3	Clinical medicine	1	4	1	2				0	2		0	0			1		0			1	4	3	0	0	0	0	1
00:40:56.800000	00:30:04.500000	354557000000000				1	0					24	750003947				1	2	0		1		1	2	1	0	0		1	0	2		0	0			1		1	0		1	2	1	0	0	1	0	2
00:07:32	00:29:41.100000	354557000000000				1	0					22	722775061				0				2		1	3	1	0	0		1	0	2		0	0			1		0			1	2	1	0	0	1	0	1
00:45:47	00:30:16.200000	354557000000000				1	0					25	701804399				1	5	0		2		0			2				0	2		0	0			1		0			1	2	1	0	0	0	0	1
00:44:00.100000	00:38:58.200000	354557000000000	639031000000000	8.9254e+19		1	0					29	717711924				0				2		0			1				1			0	0			1		1	0			1	1	0	0	0	0	1
00:58:35	00:39:08.100000	354557000000000	639031000000000	8.9254e+19		1	0					28	723445859				0				1		1	8	1	0	0		1	0	2		0	0			1		1	0		1	2	0	0	0	2	2	2
00:22:55.900000	00:39:24.400000	354557000000000	639031000000000	8.9254e+19		1	0					28	712540217				1	10	2		1		1	12	1	0	0		0	0	2		0	0			1		0			1	2	1	0	0	3	2	1
00:47:27.800000	00:39:48.500000	354557000000000	639031000000000	8.9254e+19		1	0					30	706334794				1	10	2		2		0			1				1			0	0			1		1	0			1	1	0	0	2	1	1
00:10:08.600000	00:39:39.300000	354557000000000	639031000000000	8.9254e+19		1	0					26	729072807				0				1		1	5	1	0	0		0	1			0	0			1		0			1	2	1	0	0	1	1	1
00:54:20.100000	00:40:02.900000	354557000000000	639031000000000	8.9254e+19		1	0					24	727980774				0				4		0			0	4		1	0	3		0	0			1		1	0		1	9	5	0	0	0	0	2
00:07:07.800000	00:36:56.800000	359297000000000	639021000000000	8.9254e+19		1	0					25	705328591				1	5	0		2		1	4	0	0	0		0	0	0		0	0			1		1	0		1	2	1	0	0	2	1	2
00:15:51.900000	00:31:18.300000	359297000000000	639021000000000	8.9254e+19		1	0					24	714383769				1	3	0		2		0			0	5		0	0	4		0	0			0		0			1	2	1	2	0	0	0	1
00:35:50.800000	00:31:01.800000	359297000000000	639021000000000	8.9254e+19		1	0					22	710682071				1	9	0		2		1	6	1	1				0	0		0	0			0		0			1	2	1	0	0	1	1	1
00:47:10.800000	00:57:03.600000	359297000000000	639021000000000	8.9254e+19		1	0					29	719269059				1	4	0		2		1	4	1	0	0		0	0	0		0	0			1		0			1	2	1	0	0	2	1	1
00:01:48.500000	00:17:27.400000	359297000000000	639021000000000	8.9254e+19		1	0					20	703729176				1	0	3		2		0			1				1			0	0			1		1	1			1	1	0	0	0	0	1
00:32:10.800000	00:03:30.100000	359297000000000	639021000000000	8.9254e+19		1	0					27	729636927				1	6	0		4		1	4	1	2				1			0	0			1		1	1		1	2	1	0	0	2	1	2
00:08:49.800000	00:54:40.500000	354557000000000				1	0					25	795320406				1	0	3		2		1	3	1	0	0		1	0	2		0	0			1		0			1	2	1	0	0	0	0	1
00:16:06.700000	00:32:05.300000	354557000000000				1	0					37	724544970				1	3	0		1		1	7	1	0	0		1	0	2		0	0			1		0			1	2	1	1	0	2	2	1
00:32:31.800000	00:43:49.700000	354557000000000				0	0					20	711118893				1	0	0		2		0			0	100	Sister	1	0	6	Sister	0	0			1		0			1	4	2	0	0	2	1	1
00:45:01.800000	00:03:00	354557000000000				0	0					31	720853523				1	10	1		1		1	6	1	0	0		1	0	2		0	0			1		1	0		1	2	1	0	0	2	1	1
00:04:07.400000	00:21:24.700000	354557000000000				0	0					28	727440868				1	10	1		1		1	12	1	0	0		1	0	2		0	0			1		0			1	2	1	0	0	3	1	1
00:42:00.600000	00:08:00	354557000000000				0	0					28	703555104				1	4	1		2		1	10	1	0	0		1	1			0	0			1		1	0		1	2	1	0	0	2	1	2
00:12:44.400000	00:27:46.100000	354557000000000				1	0					31	724121901				1	16	1		1		1	15	1	0	0		1	0	2		0	0			1		0			1	2	1	1	0	4	3	1
00:18:15.700000	00:17:06.700000	352895000000000	639030000000000	8.9254e+19		1	0					23	727980774				1	6	0		1		1	5	1	0	0		1	0	2		0	0			1		1	0		1	2	1	0	0	1	1	2
00:51:35	00:51:00.700000	352895000000000				1	0					32	729051837				1	10	0		1		1	10	1	1				1			0	0			1		1	0			2	1	3	2	1	0	2
00:36:13.900000	00:52:55.600000	352895000000000				1	0					29	702498614				1	10	0		1		1	10	1	0	0		1	1			0	0			1		0			1	2	1	0	0	2	2	2
00:12:06.600000	00:06:22.900000	352895000000000	639030000000000	8.9254e+19		1	0					24	706577253				1	7	0		1		1	10	1	0	0		1	0	2		0	0			1		0			1	2	1	0	0	2	1	1
00:06:40.300000	00:51:57.100000	352895000000000	639030000000000	8.9254e+19		1	0					21	702585736				1	1	0		2		0			0	6		1	0	5		0	0			0		0			1	3	2	0	0	3	3	1
00:17:21.400000	00:13:02.100000	352895000000000	639030000000000	8.9254e+19		1	0					21	716184628				1	1	0		1		1	2	1	0	0		1	0	2		0	0			1		0			1	2	1	0	0	2	1	1
00:46:06.200000	00:15:08.400000	354557000000000				1	0					21	712143872				1	3	0		2		1	2	1	0	0		1	0	2		0	0			1		0			1	2	1	0	0	1	1	1
00:16:31.700000	00:36:04.200000	354557000000000				1	0					27	736495181				0				1		1	7	1	0	0		1	0	2		0	0			1		0			1	2	1	0	0	2	1	1
00:49:45.800000	00:34:29.700000	354557000000000				1	0					26	727252087				1	5	0		2		1	4	1	0	0		1	1			0	0			1		1	0		1	2	1	0	0	1	1	1
00:02:02.600000	00:32:38.900000	354557000000000				1	0					20	720904354				0				2		0			0	2		1	1			0	0			0		0			1	3	2	0	0	1	0	1
00:04:27.700000	00:26:44.600000	354557000000000				1	0					22	729008258				0				2		0			0	6		1	0	5		0	0			1		1	1		1	3	2	0	0	2	1	1
00:23:33	00:25:37.200000	354557000000000				1	0					29	718806070				0				2		1	7	1	0	0		1	1			0	0			1		0			1	2	1	0	0	3	2	1
00:37:52.100000	00:59:25.700000	354557000000000	639021000000000	8.9254e+19		1	0					32	703213750				0				2		1	9	1	0	0		1	0	0		0	0			1		0			1	2	1	0	0	3	2	2
00:54:56.600000	00:18:33.200000	354557000000000	639021000000000	8.9254e+19		1	0					27	727221661				1	5	0		2		1	3	1	1				1			0	0			1		1	0			1	1	0	0	2	1	2
00:58:43.300000	00:26:42.700000	354557000000000	639021000000000	8.9254e+19		1	0					28	711630999				1	8	0		1		1	9	1	0	0		1	0	0		0	0			1		0			1	2	1	0	0	2	5	1
00:32:23.800000	00:49:22.600000	354557000000000	639021000000000	8.9254e+19		1	0					25	708367130				0				1		1	8	1	0	0		1	0	0		0	0			1		0			1	2	1	0	0	3	2	1
00:15:45.400000	00:26:17.300000	354557000000000	639021000000000	8.9254e+19		1	0					22	790139500				0				4		0			0	4		1	0	3		0	0			1		0			1	3	3	0	0	1	1	1
00:30:19.400000	00:39:54	354557000000000	639021000000000	8.9254e+19		1	0					23	711163558				1	1	0		1		0			1				1			0	0			1		1	1			1	1	0	0	1	1	1
00:57:34.500000	00:24:55.100000	354557000000000				1	0					22	799999999				1	3	0		1		1	4	1	0	0		0	0	2		0	0			1		0			1	2	1	0	0	2	1	1
00:17:55.500000	00:33:09.100000	354557000000000				1	0					22	708217200				1	3	0		2		1	2	1	0	0		1	0	2		0	0			1		1	1		1	2	1	0	0	1	0	1
00:42:35.900000	00:02:25	354557000000000				1	0					22	716286754				1	1	0		1		1	1	1	0	0		1	0	2		0	0			1		0			1	2	1	0	0	2	2	1
00:00:14.100000	00:23:14.900000	354557000000000				1	0					34	728005423				1	18	1		1		1	16	1	2				0	2		0	0			1		0			1	2	1	1	1	4	3	1
00:25:52.200000	00:45:52.800000	354557000000000				1	0					27	799999999				1	2	0		1		1	4	1	2				0	2		0	0			1		0			1	2	1	0	0	1	1	1
00:07:46.400000	00:24:47.200000	354557000000000				1	0					32	714721925				1	10	1		1		1	20	1	2				0	2		0	0			1		1	0		1	2	1	2	1	1	0	2
00:38:13.500000	00:01:06.900000	354557000000000				1	0					32	720460421				1	7	0		2		1	14	1	0	0		1	0	2		0	0			1		0			1	2	1	1	1	2	2	1
00:42:25.500000	00:02:01.100000	354557000000000	639031000000000	8.9254e+19		1	0					23	705220884				1	5	0		1		1	5	1	0	0		1	0	2		0	0			1		0			1	2	1	0	0	1	1	1
00:02:06.600000	00:27:47.500000	354557000000000	639031000000000	8.9254e+19		1	0					24	729206688				0				2		1	6	1	0	0		1	0	2		0	0			0		0			1	2	1	0	0	2	1	1
00:27:52.100000	00:01:47	354557000000000	639031000000000	8.9254e+19		1	0					20	719517367				0				2		0			0	4		1	0	3		0	0			1		0			1	6	3			1	1	2
00:50:40	00:18:35.200000	354557000000000	639031000000000	8.9254e+19		1	0					28	703732080				1	9	2		1		1	9	1	0	0		1	0	2		0	0			1		1	0		1	2	1	0	0	3	2	2
00:18:39.900000	00:41:45.800000	354557000000000	639031000000000	8.9254e+19		1	0					32	728030349				0				1		1	14	1	0	0		1	0	2		0	1			1		1	0		1	2	1	1	1	2	0	5
00:55:01.400000	00:10:59.200000	354557000000000	639031000000000	8.9254e+19		1	0					23	714581168				1	4	2		2		1	2	1	0	0		1	0	2		0	0			1		0			1	2	1	0	0	0	0	1
00:37:39.600000	00:22:44.400000	352895000000000	639031000000000	8.9254e+19		1	0					23	724238183				1	3	0		2		0			1				1			0	0			1		1	1			2	1	0	0	1	1	1
00:25:39.600000	00:52:27.200000	352895000000000	639031000000000	8.9254e+19		1	0					30	724433001				1	10	4	Marriage	2		1	10	1	0	0		1	0	2		0	0			1		1	0		1	2	1	0	0	3	0	2
00:53:47.800000	00:59:06.600000	352895000000000	639031000000000	8.9254e+19		1	0					31	727759041				1	10	4	Marriage	2		1	10	1	0	0		1	0	2		0	0			1		1	0		1	2	1	0	0	3	1	2
00:28:34.800000	00:50:59.100000	352895000000000	639031000000000	8.9254e+19		1	0					18	712178365				0				2		0			0	4		1	0	3		0	0			1		0			1	2	2	1	1	4	2	1
00:10:41.100000	00:48:27.800000	352895000000000	639031000000000	8.9254e+19		1	0					24	714611974				1	9	4	School	2		1	3	1	0	0		1	0	2		0	0			1		0			1	2	1	0	0	1	1	1
00:43:09.900000	00:56:59.800000	354557000000000	639029000000000	8.9254e+19		1	0					30	702199577				1	4	0		2		1	8	1	0	0		1	0	2		0	0			1		1	0		1	2	1	0		2	0	2
00:57:03.300000	00:25:45.600000	354557000000000	639029000000000	8.9254e+19		1	0					20	702128618				1	2	0		2		0			0	6		1	0	5		0	0			1		0			1	2	2	0		5	3	2
00:10:55	00:27:33.300000	354557000000000	639029000000000	8.9254e+19		1	0					20	712028618				1	8	0		2		0			0	0		1	0	2		0	0			0		0
00:13:36.400000	00:23:10.300000	354557000000000	639029000000000	8.9254e+19		1	0					32	727925532				1	1	0		1		0			0	6		1	0	5		0	0			1		0			1	3	2	1	1	2	2	1
00:27:36.700000	00:43:59.500000	354557000000000	639029000000000	8.9254e+19		1	0					23	708303615				1	3	0		1		1	2	1	0	0		1	0	2		0	0			1		0			1	2	1	0		1	1	1
00:44:18.800000	00:05:20.500000	354557000000000	639029000000000	8.9254e+19		1	0					20	719519809				1	3	0		1		1	2	1	0	0		1	0	2		0	0			1		0			1	2	1	0		2	1	1
00:50:56.200000	00:03:29.500000	352895000000000				1	0					26	717734522				1	10	1		1		1	9	1	0	0		1	0	2		0	0			1		0			1	2	1	0	0	1	1	1
00:02:12.600000	00:09:36.900000	352895000000000				1	0					20	796261779				1		0		2		0			0	4		1	0	3		0	0			0		0			1	3	3	0	0	0	0	1
00:39:51.800000	00:06:34.300000	352895000000000				1	0					24	714198356				1	10	0		2		0			0	1		1	0	2		0	0			1		0			1	2	1	0	0	0	0	1
00:10:28.200000	00:05:33.500000	352895000000000				1	0					24	705324427				1	4	0		2		0			0	6		1	0	5		0	0			1		0			1	2	1	0	0	1	0	1
00:51:13.100000	00:37:03.500000	352895000000000				1	0					25	719466432				0				1		0			1				1			0	1			1		1	1			1	1	0	0	0	0	1
00:39:57.600000	00:30:40.900000	354557000000000				1	0					24	792566938				1	1	3		2		1	5	1	0	0		0	0	0		0	0			1		0			0	2	1	0	0	2	2	1
00:03:23.500000	00:32:24	354557000000000				1	0					27	728001564				0				1		1	12	1	0	0		0	0	0		0	0			1		0			0	2	1	0	0	1	0	1
00:47:00.800000	00:34:25.200000	354557000000000				1	0					18	790189381				1	1	0		1		1	1	1	0	0		0	0	0		0	0			1		0			0	2	1	0	0	1	0	1
00:11:33.700000	00:59:05.800000	354557000000000				1	0					22	702316810				1	3	0		2		1	4	1	0	0		1	0	0		0	0			1		0			0	2	1	0	0	3	1	1
00:40:36.200000	00:58:50.500000	354557000000000				1	0					20	723010944				1	1	0		2		0			0	6		0	0	5		0	0			1		1	1		0	3	2	1	0	2	2	1
00:09:40.800000	00:35:15	354557000000000				1	0					23	725254948				1	3	0		2		1	3	1	0	0		1	0	0		0	0			1		0			0	2	1	0	0	2	0	1
00:24:04.200000	00:16:09.600000	354557000000000	639031000000000	8.9254e+19		1	0					24	704659284				1	5	4	Came to study	2		1	3	1	0	0		1	0	2		0	0			1		1	0		1	2	1	0	0	0	0	1
00:36:33.200000	00:03:51.200000	354557000000000	639031000000000	8.9254e+19		1	0					27	716809299				1	7	4	I liked this place	1		0			1				1			0	0			1		1	0			1	1	0	0	2	0	1
00:55:00.900000	00:20:56.400000	354557000000000	639031000000000	8.9254e+19		1	0					19	718945056				1	1	4	I came from upcountry and settled	2		0			0	100	My cousin	1	0	6	My cousin	0	0			1		0			1	3	2	0	0	0	0	1
00:32:45.600000	00:58:20.500000	354557000000000	639031000000000	8.9254e+19		1	0					25	716933306				1	4	0		2		1	4	1	0	0		1	0	2		0	0			1		0			1	2	1	0	0	1	1	1
00:08:30.800000	00:50:02.700000	354557000000000	639031000000000	8.9254e+19		1	0					21	726350355				1	1	4	I came to visit my friend and stayed	4		0			0	4		1	0	3		0	1			1		0			1	3	2	1	1	0	0	1
00:46:13.500000	00:17:40.800000	354557000000000				1	0					39	728542845				1	17	0		1		1	17	1	0	0		1	1			0	0			1		1	0		0	2	1	1	1	4	3	2
00:18:40.300000	00:53:31.200000	354557000000000				1	0					31	710347767				1	14	0		1		1	2	1	0	0		1	0	2		0	0			1		0			1	2	1	0	0	0	0	1
00:57:22.300000	00:23:56.500000	354557000000000				1	0					39	721774949				1	11	0		4		1	11	1	0	0		1	0	2		0	0			1		1	0		1	2	1	0	0	2	2	2
00:32:02.100000	00:56:43.800000	354557000000000				1	0					23	725160368				1	1	3		2		1	1	1	0	0		1	1			0	0			1		1	1		1	2	1	0	0	0	0	2
00:59:17.700000	00:25:16	354557000000000				1	0					23	724963458				1	10	0		2		0			0	4		1	0	3		0	0			1		0			1	2	2	0	0	1	1	1
00:30:45.500000	00:16:49.600000	354557000000000				1	0					25	717290603				1	1	3		2		1	1	1	0	0		1	0	2		0	0			1		0			1	2	1	0	0	1	0	1
00:38:36.300000	00:21:03.700000	354557000000000				1	0					29	789097106				0				1		1	1	0	2				0	2		0	0			1		0			1	2	1	0	0	3	2	1
00:13:31.900000	00:37:19	354557000000000				1	0					22	702877265				0				2		0			0	6		1	0	5		0	0			1		1	1		1	3	2	0	0	1	1	2
00:37:22.500000	00:50:11.100000	354557000000000				1	0					23	715205273				0				4		0			0	2		1	0	0		0	0			1		0			1	3	2	0	0	0	0	1
00:01:44.600000	00:22:35.400000	354557000000000				1	0					30	723534057				1	7	0		1		1	10	1	2				0	2		0	0			1		0			1	2	1	0	0	3	1	1
00:27:28.600000	00:39:39.300000	354557000000000				1	0					18	792341799				0				2		0			0	2		1	0	0		0	0			1		0			1	2	1	1	1	3	2	1
00:46:02	00:05:00.400000	354557000000000	639031000000000	8.9254e+19		1	0					21	727333160				1	2	2		2		1	2	1	0	0		1	0	2		0	0			1		0			1	2	1	0	0	0	0	1
00:05:04.100000	00:27:02.500000	354557000000000	639031000000000	8.9254e+19		1	0					20	706266031				1	3	0		1		0			0	4		1	0	3		0	0			1		0			1	5	3	0	0	0	0	1
00:37:58.600000	00:13:21	354557000000000	639031000000000	8.9254e+19		1	0					23	702406315				1	3	0		2		1	3	1	0	0		1	0	2		0	0			1		1	1		1	2	1	0	0	1	0	2
00:35:01.700000	00:00:46	354557000000000	639031000000000	8.9254e+19		1	0					24	717741088				1	1	2		2		1	4	1	0	0		1	0	2		0	0			1		0			1	2	1	0	0	1	0	2
00:00:49.900000	00:19:09.600000	354557000000000	639031000000000	8.9254e+19		1	0					18	798381911				0				2		0			1				0	0		0	0			1		0			0	3	2	0	0	2	1	2
00:21:39.900000	00:46:59.800000	354557000000000	639031000000000	8.9254e+19		1	0					30	724366051				1	10	0		1		1	12	1	0	0		1	0	2		0	0			1		1	0		1	2	1	0	0	3	1	2
00:45:46	00:15:04	354557000000000				1	0					27	725637171				1	20	0		2		0			1				1			0	0			1		1	1			1	1	0	0	5	0	1
00:16:44.300000	00:41:11.100000	354557000000000				1	0					22	790178521				1	0	3		1		0			0	100	Employer	1	0	6	Employer	0	0			1		1	1		1	4	2	0	0	2	2	2
00:44:27.200000	00:08:46.800000	354557000000000				1	0					34	710779479				1	5	4	Affordability of life	2		1	10	1	0	0		1	0	2		0	0			1		1	0		1	2	1	0	0	2	2	1
00:24:12.500000	00:27:54.800000	354557000000000				1	0					46	722426929				1	17	4	Cheaper housing	2		1	21	1	0	0		1	0	2		0	0			0		1	0		1	3	2	1	1	0	0	2
00:57:03.400000	00:16:13.200000	354557000000000				1	0					32	728953077				1	7	4	Marriage	2		1	5	1	0	0		1	0	2		0	0			1		0			1	2	1	0	0	1	1	1
00:28:09	00:45:32.500000	354557000000000				1	0					29	720470171				1	10	4	Loved the place	2		1	10	1	0	0		1	0	2		0	0			1		1	0		1	2	1	0	0	2	0	2
00:32:35.700000	00:43:21	354557000000000	639031000000000	8.9254e+19		1	0					22	726618278				0				2		0			0	100	Sister	1	0	6	Sister	1	1			1		0			1	2	2	1	0	0	0	1
00:14:23	00:44:06.200000	354557000000000	639031000000000	8.9254e+19		1	0					20	795369059				1	3	0		2		0			0	100	Brother	1	0	6	Brother	0	0			1		0			1	2	1	0	0	0	0	1
00:58:26.300000	00:42:12.100000	354557000000000	639031000000000	8.9254e+19		1	0					20	716245251				1	3	0		2		1	0	1	0	0		0	0	2		0	0			1		1	0		1	2	1	0	0	1	0	2
00:31:32.400000	00:43:41.800000	354557000000000	639031000000000	8.9254e+19		1	0					30	720142158				0				2		0			1				1			0	0			1		1	0			1	1	0	0	2	1	1
00:58:49.300000	00:47:55.200000	354557000000000	639031000000000	8.9254e+19		1	0					32	715424680				1	2	1		1		1	1	0	0	0		0	0	2		0	0			1		1	1		1	2	1	1	1	1	1	2
00:25:49.200000	00:43:00.800000	354557000000000	639031000000000	8.9254e+19		1	0					30	711796423				1	10	2		2		1	10	1	0	0		0	0	2		0	0			1		0			1	2	1	0	0	2	1	1
00:43:53.100000	00:43:10.300000	354557000000000				1	0					35	720266895				0				2		1	10	1	0	0		1	0	2		0	0			0		1	1		1	2	0	0	0	3	2	2
00:43:36.600000	00:49:17.400000	354557000000000				1	0					34	727107604				1	16	1		2		1	16	1	0	0		1	1			0	0			0		1	0		1	2	1	1	0	1	1	2
00:04:47.700000	00:47:36.300000	354557000000000				1	0					21	796815983				1	1	0		2		1	1	1	0	0		1	0	2		0	0			0		0			1	2	1	0	0	0	0	1
00:27:02.800000	00:39:07.800000	354557000000000				1	0					22	717390307				1	5	1		1		1	5	1	0	0		1	0	2		0	0			1		0			1	2	1	0	0	1	0	1
00:52:53.200000	00:00:48.300000	354557000000000				1	0					24	702161863				1	2	1		2		0			0	4		0	0	3		0	0			0		0			1	3	2	0	0	1	0	1
00:03:25.100000	00:12:09	354557000000000				1	0					27	710459128				0				2		1	6	1	0	0		1	0	2		0	0			0		0			1	2	1	0	0	0	0	1
00:28:15.600000	00:43:39.200000	354557000000000				1	0					24	714711964				0				2		1	0	1	0	0		1	0	2		0	0			1		0			1	2	1	0	0	0	0	1
00:42:00.700000	00:28:00.600000	354557000000000				1	0					24	722951564				0				1		1	8	1	0	0		1	0	2		0	0			1		0			1	2	1	0	0	2	2	1
00:08:11	00:26:49.900000	354557000000000				1	0					27	701226165				1	4	0		1		0			1				1			0	1			1		1	0			1	1	0	0	0	0	1
00:31:06.900000	00:45:59.300000	354557000000000				0	0					22	707604295				1	11	0		2		0			0	2		1	0	0		0	0			1		0			1	4	1	0	0	0	0	3
00:07:30.300000	00:21:49.600000	354557000000000				1	0					26	790993752				1	10	0		2		1	4	1	0	0		1	0	2		0	0			1		1	0		1	2	1	0	0	2	0	2
00:41:16.400000	00:03:46.600000	354557000000000				1	0					26	716973410				1	2	0		2		1	3	1	0	0		1	0	2		0	0			1		1	0		1	2	1	0	0	1	1	2
00:19:49.300000	00:31:59.300000	354557000000000				0	0					27	795448098				1	0	0		1		1	0	1	0	0		0	0	2		0	0			1		0			1	2	1	0	0	0	0	1
00:42:18.800000	00:13:47.100000	354557000000000				0	0					22	708723454				1	0	0		1		0			0	100	My brother	1	0	6	My brother	0	0			1		0			1	3	2	0	0	2	2	1
00:35:06.900000	00:55:27.800000	354557000000000				0	0					34	704149133				1	19	4	Marriage	0		1	20	1	0	0		1	1			0	0			1		1	0		0	2	2	0	0	5	0	2
00:56:49.300000	00:12:18.900000	354557000000000				0	0					22	790391931				1	3	4	Married	1		1	3	1	0	0		1	0	2		0	0			1		0			1	2	1	0	0	2	1	1
00:17:58.600000	00:32:37.100000	354557000000000				0	0					40	724463265				1	22	0		1		1	23	1	0	0		1	0	2		0	0			1		1	0		1	4	3	2	2	2	0	2
00:41:34.900000	00:14:07.200000	354557000000000				0	0					32	792872008				1	2	1		1		1	15	1	0	0		1	0	2		0	0			1		1	0		1	2	2	1	0	2	1	2
00:02:11.900000	00:20:19.700000	354557000000000				0	0					30	720287802				1	13	0		2		1	13	1	0	0		1	0	2		0	0			1		1	0		1	2	0	0	0	2	1	2
00:45:30	00:10:38.800000	352895000000000	639031000000000	8.9254e+19		1	0					28	727563637				1	1	0		1		0			0	4		1	0	3		0	0			1		0			1	3	3	0	0	2	0	1
00:14:03.300000	00:28:11.100000	352895000000000	639031000000000	8.9254e+19		1	0					23	708489191				1	0	1		1		0			0	100	Friend	1	0	6	Friend	0	0			1		1	1		1	2	2	0	0	1	1	1
00:39:20.900000	00:06:55.500000	352895000000000	639031000000000	8.9254e+19		1	0					24	716517872				1	0	4	I was posted here for work	4		1	0	1	0	0		1	1			0	0			1		1	1		0	2	1	0	0	0	0	1
00:28:33.200000	00:51:56.400000	352895000000000	639031000000000	8.9254e+19		1	0					20	791536667				1	3	0		2		1	2	1	0	6		1	0	5		0	0			1		0			1	3	2	0	0	1	0	2
00:12:04	00:30:57.900000	352895000000000	639031000000000	8.9254e+19		1	0					33	724476496				1	7	2		1		0			1				1			0	0			1		1	0			1	1	0	0	1	1	1
00:33:22.600000	00:51:20.800000	352895000000000	639031000000000	8.9254e+19		1	0					26	716267150				1	2	4	Marriage	4		1	2	1	2				0	2		0	0			1		1	0		1	2	1	0	0	0	0	2
00:52:32.100000	00:45:19.400000	354557000000000				1	0					34	727685229				1	7	2		2		1	10	1	1				1			0	0			1		0				2	1	1	1	0	0	2
00:01:32.100000	00:02:51.300000	354557000000000				1	0					33	721632128				1	9	2		1		1	10	1	0	0		1	0	2		0	0			1		1	0		1	2	1	0	0	2	0	2
00:15:02.800000	00:55:47	354557000000000				1	0					40	721284314				1	12	0		1		1	20	1	0	0		1	0	2		0	0			0		0			1	2	1	3	2	1	1	2
00:29:40.900000	00:47:12.600000	354557000000000				1	0					29	773971289				1	20	0		1		1	8	1	1				1			0	0			1		1	0			1	1	0	0	2	0	1
00:40:50.400000	00:24:26.300000	354557000000000				1	0					45	727265666				1	20	0		1		1	20	1	0	0		1	0	2		0	0			1		1	0		1	3	2	1	0	2	0	2
00:58:33.100000	00:07:18.100000	359297000000000	639021000000000	8.9254e+19		1	0					20	888888888				1	3	0		2		1	4	1	0	0		0	0	0		0	0			1		0			1	2	1	0	0	0	0	1
00:04:21.600000	00:00:05.200000	359297000000000	639021000000000	8.9254e+19		1	0					39	721830795				1	4	0		2		1	10	1	0	0		1	0	0		0	0			1		0			1	2	1	1	1	2	0	2
00:45:40.600000	00:00:19.100000	359297000000000	639021000000000	8.9254e+19		1	0					30	706585638				1	12	0		1		1	12	1	2				1			0	0			1		1	0		1	2	1	0	0	3	2	2
00:18:12.100000	00:45:14.600000	359297000000000	639021000000000	8.9254e+19		1	0					22	795282653				1	5	0		2		1	2	1	2				0	0		0	0			1		1	1		1	2	1	0	0	1	1	2
00:29:51.500000	00:29:01.300000	359297000000000	639021000000000	8.9254e+19		1	0					28	707234816				1	4	0		2		1	5	1	1				1			0	0			1		0				2	1	0	0	2	1	1
00:45:24.200000	00:25:22.900000	359297000000000	639021000000000	8.9254e+19		1	0					20	795218778				1	3	0		1		1	2	1	0	0		0	0	0		0	0			1		0			1	2	1	0	0	0	0	1
00:48:00.500000	00:31:29.500000	352895000000000				1	0					30	710157362				1	7	0		2		1	4	1	0	0		1	0	2		0	0			1		1	0		1	2	1	0	0	1	1	2
00:05:53.500000	00:32:34.100000	352895000000000				1	0					34	700580549				1	11	0		2		1	12	1	0	2		1	0	2		0	0			1		0			1	2	1	0	0	2	2	1
00:58:46.600000	00:31:30	352895000000000	639030000000000	8.9254e+19		1	0					25	729092966				1	4	0		2		1	6	1	0	2		1	0	2		0	0			1		0			1	2	1	0	0	2	1	1
00:43:23.300000	00:03:04.100000	352895000000000	639030000000000	8.9254e+19		1	0					26	716718877				0				1		1	7	1	0	0		1	0	2		0	0			1		0			0	2	1	0	0	1	0	1
00:19:12	00:34:03.800000	352895000000000	639030000000000	8.9254e+19		1	0					20	702945735				0				2		0			0	6		1	0	5		0	0			1		1	1		1	2	2	0	0	0	0	2
00:33:29.700000	00:45:56.500000	352895000000000	639030000000000	8.9254e+19		1	0					25	705435310				1	5	0		2		1	6	1	0	0		1	0	2		0	0			1		0			1	2	1	0	0	3	1	1
00:44:08.400000	00:10:01.800000	354557000000000				1	0					20	798373768				0				1		1	2	1	0	0		1	0	2		0	0			1		0			1	2	1	0	0	2	0	1
00:10:05.200000	00:30:06.300000	354557000000000	639031000000000	8.9254e+19		1	0					30	726904507				1	7	2		1		1	6	1	0	0		1	0	2		0	0			1		0			1	2	1	0	0	1	1	1
00:30:10.100000	00:49:15	354557000000000	639031000000000	8.9254e+19		1	0					23	704840014				1	8	2		1		1	3	1	0	0		1	0	2		0	0			0		0			1	2	1	0	0	2	0	1
00:02:20.500000	00:47:39.800000	354557000000000	639031000000000	8.9254e+19		1	0					30	720389358				0				1		1	13	1	0	0		1	0	2		0	0			1		0			1	2	1	0	0	2	1	1
00:21:57.300000	00:43:09.400000	354557000000000	639031000000000	8.9254e+19		1	0					22	717240886				1	5	0		1		1	4	1	0	1		1	0	2		0	0			1		0			1	2	1	0	0	2	1	1
00:58:07.500000	00:24:00.600000	352895000000000	639031000000000	8.9254e+19		1	0					20	706843576				1	1	0		2		0			0	6		1	0	5		0	0			1		0			1	3	2	0	0	1	0	2
00:13:27.600000	00:31:23.100000	352895000000000	639031000000000	8.9254e+19		1	0					24	701643252				1	1	0		3	Business management	0			1				1			0	0			1		0				1	1	0	0	0	0	1
00:31:28.100000	00:00:00.100000	352895000000000	639031000000000	8.9254e+19		1	0					18	724411177				1	1	4	School	2		0			0	6		1	0	5		0	0			0		0			1	4	2	0	0	2	1	1
00:14:01.700000	00:39:40.800000	352895000000000	639031000000000	8.9254e+19		1	0					21	729882520				1	1	0		3	Bcom	0			1				1			0	0			1		0				3	3	0	0	0	0	3
00:43:55.600000	00:23:25.500000	352895000000000	639031000000000	8.9254e+19		1	0					26	718621822				1	10	3		2		1	6	1	2				0	2		0	0			0		1			0	2	1	0	0	2	1	2
00:07:34.900000	00:22:57	352895000000000	639031000000000	8.9254e+19		1	0					20	716313975				1	1	0		2		0			0	6		1	0	5		0	0			1		0			1	3	2	0	0	1	1	1
00:46:15.200000	00:36:50.800000	354557000000000	639021000000000	8.9254e+19		1	0					28	715181993				1	11	0		2		1	11	1	2				0	2		0	0			1		0			1	2	1	0	0	6	3	1
00:02:21.900000	00:32:20.400000	354557000000000	639021000000000	8.9254e+19		1	0					35	725262643				0				1		1	20	1	2				0	2		0	0			1		0			1	4	2	2	1	3	3	1
00:15:26.100000	00:39:21.400000	354557000000000	639021000000000	8.9254e+19		1	0					24	723709495				1	4	0		4		1	6	1	0	0		1	0	2		0	0			1		0			1	2	1	0	0	1	1	2
00:33:09.900000	00:50:16.500000	354557000000000	639021000000000	8.9254e+19		1	0					23	706671956				0				4		0			0	4		0	0	3		0	1			1		0			1	3	2	0	0	1	1	1
00:02:31.300000	00:33:01.300000	354557000000000	639021000000000	8.9254e+19		1	0					28	705192441				1	2	0		1		1	3	1	0	0		1	0	2		0	0			1		0			1	2	1	0	0	1	0	1
00:34:15.600000	00:29:23.600000	352895000000000	639070000000000	8925407000087265087f		1	0					20	796383922				1		0		1		0			0	6		1	0	5		0	0			1		0			1	2	2	0	0	1	1	1
00:19:25	00:26:51.200000	352895000000000	639070000000000	8925407000087265087f		1	0					23	702792107				1	1	0		0		1	6	1	0	0		1	0	2		0	0			1		0			1	2	1	0	0	2	1	1
00:46:50.400000	00:25:15.900000	352895000000000	639070000000000	8925407000087265087f		1	0					31	702791530				1	3	3		2		0			1				1			0	0			1		1	0			1	1	0	0	1	0	1
00:22:19.100000	00:23:20.300000	352895000000000	639070000000000	8925407000087265087f		1	0					29	721212871				1	8	0		1		1	7	1	0	0		1	0	2		0	0			1		0			1	2	1	0	0	2	0	1
00:44:22.500000	00:09:16	352895000000000	639070000000000	8925407000087265087f		1	0					22	711630539				1	10	0		4		1	2	1	0	0		1	0	2		0	0			1		0			1	2	1	0	0	1	1	1
00:10:50.800000	00:16:36.300000	352895000000000	639070000000000	8925407000087265087f		1	0					28	719125136				1	5	0		1		1	9	1	0	0		1	0	2		0	0			1		0			1	2	1	0	0	2	1	1
00:41:01	00:01:32.300000	354557000000000				1	0					20	752364830				0				1		0			0	4		1	1			0	0			1		0			1	2	2	0	0	2	1	1
00:39:32.100000	00:55:04.700000	354557000000000				1	0					26	723447819				1	5	0		1		1	5	1	2				0	2		0	0			1		1	0		1	2	1	1	1	2	1	2
00:56:30.900000	00:09:39.400000	354557000000000				1	0					19	797426920				0				2		0			0	4		0	0	3		0	0			1		0			1	2	2	0	0	0	0	1
00:11:24.500000	00:26:56.300000	354557000000000				1	0					21	790509866				0				3	Human Resource Management	0			0	6		1	0	5		0	0			0		0			1	3	2	0	0	3	1	1
00:29:02.800000	00:46:46.400000	354557000000000				1	0					21	795309519				1	1	0		2		0			0	6		0	0	5		0	0			1		0			1	3	2	0	0	1	1	1
00:44:20.400000	00:06:25.300000	354557000000000				1	0					30	710643728				1	10	3		1		0			1				1			0	0			1		1	0			1	1	0	0	2	1	1
00:46:54.300000	00:50:35.600000	354557000000000	639031000000000	8.9254e+19		1	0					30	722234017				1	10	1		2		0			1				1			0	0			1		1	0			1	1	1	1	0	0	1
00:14:04.500000	00:49:18.200000	354557000000000	639031000000000	8.9254e+19		1	0					21	790253507				1	1	0		1		1	1	1	0	0		1	0	2		0	0			1		0			1	2	1	0	0	2	1	1
00:44:14.200000	00:05:45.200000	354557000000000	639031000000000	8.9254e+19		1	0					24	705906513				1	9	4	My friends invited me	1		0			1				1			0	1			1		1	0			1	1	0	0	1	0
00:09:55.900000	00:33:18.800000	354557000000000	639031000000000	8.9254e+19		1	0					24	715460729				1	6	3		2		0			1				1			0	0			1		1	0			1	1	0	0	1	0	1
00:34:12.400000	00:35:14.800000	354557000000000	639031000000000	8.9254e+19		1	0					25	722724600				0				2		1	4	1	0	0		1	0	2		0	0			1		0			1	2	1	0	0	0	0	1
00:16:48.900000	00:33:19.500000	354557000000000	639031000000000	8.9254e+19		1	0					19	714522710				1	1	3		1		0			0	100	My cousin	0	0	6	My cousin	0	0			1		0			0	2	2	1	1	2	0	1
00:21:50.100000	00:15:32.500000	354557000000000	639021000000000	8.9254e+19		1	0					23	799052265				1	2	0		1		1	9	1	0	0		1	0	0		0	0			1		0			1	2	1	0	0	2	1	1
00:41:10.600000	00:58:02.600000	354557000000000				1	0					23	795200671				1	1	3		0		0			0	100	Employer	1	0	6	Employer	0	0			1		1	1		1	3	2	0	0	2	1	2
00:01:34.200000	00:12:27.600000	354557000000000				1	0					26	702039466				0				2		0			1				1			0	0			1		1	1			1	1	0	0	2	0	1
00:30:59.900000	00:52:20.600000	354557000000000				1	0					24	705139424				1	5	0		2		1	5	1	0	0		1	0	0		0	0			1		1	0		1	2	1	0	0	1	0	1
00:59:41.900000	00:23:29.500000	354557000000000				1	0					26	704825068				1	2	0		1		1	3	1	0	0		1	0	0		0	0			1		1	1		1	2	1	0	1	1	0	2
00:05:57.500000	00:22:41.800000	354557000000000				1	0					18	789897583				1	1	3		2		0			1				1			0	0			1		1	1			1	1	0	0	0	0	1
00:49:06	00:17:28.600000	354557000000000	639031000000000	8.9254e+19		1	0					32	724646043				0				1		1	16	1	0	0		0	0	2		0	0			1		1	0		1	2	1	1	1	2	1	2
00:14:19.700000	00:17:00.800000	354557000000000	639031000000000	8.9254e+19		1	0					19	717072298				1	1	2		1		1	16	1	0	0		1	0	2		0	0			1		1	1		1	2	1	0	0	0	0	2
00:41:39.700000	00:57:12.100000	354557000000000	639031000000000	8.9254e+19		1	0					27	702920826				1	5	2		2		1	10	1	0	0		0	0	2		0	0			1		0			1	2	1	0	0	3	0	1
00:57:16	00:18:11.200000	354557000000000	639031000000000	8.9254e+19		1	0					26	707457637				1	7	0		2		1	6	1	0	0		0	0	2		0	0			1		1	1		1	2	1	0	0	3	2	2
00:20:26.200000	00:44:48.300000	354557000000000	639031000000000	8.9254e+19		1	0					28	718100919				1	3	3		4		0			1				1			0	0			1		0				1	1	0	0	2	0	1
00:17:44.500000	00:00:28.300000	354557000000000	639031000000000	8.9254e+19		1	0					26	718281391				1	2	2		1		1	1	1	0	0		0	0	0		0	0			1		0			1	2	1	0	0	1	0	1
00:09:14.700000	00:49:48.100000	354557000000000				1	0					22	708688618				1	2	3		2		1	2	1	0	0		1	1			0	0			1		1	0		0	2	1	0	0	1	1	2
00:36:10.100000	00:59:03.900000	354557000000000				1	0					20	715150851				0				2		0			0	4		1	0	3		0	0			1		0			0	4	2	0	0	1	0	2
00:04:30.600000	00:22:55.700000	354557000000000				1	0					23	722453153				1	5	0		1		1	5	1	0	0		1	1			0	0			0		1	0		0	2	1	0	0	1	0	1
00:25:31.100000	00:02:41.300000	354557000000000				1	0					26	702256071				1	2	1		2		1	6	1	0	0		1	1			0	0			1		1	1		0	2	1	0	0	1	0	2
00:52:14.200000	00:10:21.400000	354557000000000				1	0					27	708638566				1	5	1		2		0			1				1			0	1			1		1	1			1	1	0	0	1	1	1
00:19:16.300000	00:45:19.700000	354557000000000				1	0					17	796789942				1	2	0		2		0			0	6		1	0	5		0	0			1		0			0	3	2	1	1	2	1	2
00:10:51.300000	00:30:24.600000	354557000000000				1	0					29	723456890				1	8	1		2		1	8	1	0	0		1	0	2		0	0			1		0			1	2	1	0	0	2	1	2
00:43:47.300000	00:03:44	354557000000000				1	0					22	704296973				1	4	0		1		1	3	1	0	0		1	0	2		0	0			1		0			1	2	1	0	0	2	1	1
00:07:05.700000	00:22:58.500000	354557000000000				0	0					39	727753859				1	23	2		1		1	16	1	0	0		1	0	2		0	0			1		0			1	4	3	0	0	0	0	1
00:31:47.400000	00:57:57.400000	354557000000000				1	0					33	720001262				1	6	3		1		1	6	1	0	0		1	0	2		0	0			1		1	0		1	2	1	0	0	1	0	2
00:02:28.200000	00:17:41.300000	354557000000000				1	0					26	702514034				1	1	0		1		1	2	1	0	0		1	0	2		0	0			1		0			1	2	1	0	0	1	1	1
00:22:55.700000	00:45:31.300000	354557000000000				1	0					22	727221411				1	3	0		1		1	2	1	0	0		1	0	2		0	1			1		0			1	2	1	0	0	2	2	1
00:03:37.200000	00:21:19	354557000000000	639031000000000	8.9254e+19		1	0					25	723492785				0				4		1	2	1	0	0		1	0	2		0	0			1		1	0		1	2	1	0	0	0	0	2
00:21:25.900000	00:51:20.100000	354557000000000	639031000000000	8.9254e+19		1	0					25	726788188				1	5	0		2		1	1	1	0	0		1	0	2		0	0			1		1	0		1	2	1	0	0	1	0	2
00:04:50.600000	00:25:06.900000	354557000000000	639031000000000	8.9254e+19		1	0					20	790768441				0				4		0			1				0	3		0	0			1		0			0	3	2	1	1	1	1	2
00:25:43.200000	00:51:56.700000	354557000000000	639031000000000	8.9254e+19		1	0					25	714894469				1	6	0		2		1	6	1	0	0		1	0	2		0	0			1		0			1	2	1	0	0	1	0	1
00:53:06.200000	00:18:52.300000	354557000000000	639031000000000	8.9254e+19		1	0					24	735078326				1	6	2		2		0			1				1			0	0			1		1	1			1	1	0	0	1	0	1
00:02:33.500000	00:25:30.900000	354557000000000				1	0					32	714893059				1	13	0		1		1	7	1	0	0		1	0	2		0	0			1		1	0		1	2	1	0	0	2	1	2
00:20:42.100000	00:38:55.300000	354557000000000	639031000000000	8.9254e+19		1	0					36	732602414				0				2		0			1				1			0	0			1		1	0			1	1	0	0	0	0	1
00:29:23.900000	00:53:56.600000	354557000000000				1	0					29	729827169				0				2		1	12	1	0	0		1	0	2		0	0			1		0			1	2	1	0	0	3	3	1
00:08:28.900000	00:30:38.900000	354557000000000				1	0					29	714275141				1	10	3		2		1	2	1	0	0		1	0	2		0	0			1		1	0		1	4	2	0	0	3	3	1
00:04:02.800000	00:27:38.600000	354557000000000				1	0					21	792065752				1	12	1		2		1	3	1	0	0		1	0	2		0	0			1		0			1	2	1	0	0	1	1	1
00:29:55.200000	00:49:46.800000	354557000000000				1	0					26	723497590				1	4	4	Marriage	1		1	4	1	0	0		1	0	2		0	0			1		0			1	2	1	0	0	2	1	1
00:03:31.300000	00:23:26.300000	354557000000000				1	0					25	727601290				1	6	1		2		1	3	1	0	0		1	0	2		0	0			1		1	0		1	2	1	0	0	2	0	2
00:14:56.700000	00:45:39.800000	354557000000000				1	0					37	722986113				1	15	4	Marriage	1		0			1				1			0	0			1		0				1	1	0	0	3	0	1
00:45:44.100000	00:08:06.300000	354557000000000				1	0					30	726595505								1		1	14	1	0	0		1	0	2		0	0			1		0			1	2	1	1	1	2	0	1
00:31:37.200000	00:01:07.900000	354557000000000				1	0					35	701442050				0				1		0			0	6		1	0	5		1	0			1		0			1	3	2	0	0	8	5	1
00:08:22.700000	00:39:18.100000	354557000000000				1	0					39	707378895				1	18	4	Marriage	1		1	18	1	0	0		1	1			0	0			1		1	0		0	2	1	2	1	2	1	1
00:31:27.100000	00:00:03.100000	354557000000000				1	0					28	723970839				1	7	3		2		1	6	1	0	0		1	0	2		0	0			1		0			1	2	1	0	0	3	1	1
00:40:06.300000	00:49:07.100000	354557000000000				1	0					21	725476291				0				2		1	2	1	0	0		1	0	2		0	0			0		1	0		1	3	1	0	0	0	0	2
00:55:26.500000	00:41:44.100000	354557000000000				1	0					23	795622226				0				2		1	5	1	0	0		1	1			0	0			0		0			1	2	1	0	0	1	1	2
00:48:11.100000	00:09:35.600000	354557000000000				1	0					22	770365176				1	7	0		1		1	4	1	0	0		1	0	2		0	0			1		0			1	2	1	0	0	2	1	2
00:14:58	00:05:12.800000	354557000000000				1	0					18	726458391				0				2		0			0	4		0	0	3		0	0			0		0			1	3	2	3	1	0	0	1
00:21:00.200000	00:58:16.300000	354557000000000				1	0					20	705676824				0				1		1	4	1	0	0		1	1			0	0			0		0			1	2	1	0	0	2	2	1
00:09:10.500000	00:38:24.800000	354557000000000				1	0					26	719744848				0				2		1	8	1	0	0		0	0	2		0	0			0		1			1	2	1	0	0	4	2	2
00:23:16.400000	00:58:46.700000	354557000000000				1	0					28	707783153				0				1		1	10	1	0	0		1	0	2		0	0			0		0			1	2	1	0	0	0	0	1
00:01:43.500000	00:04:16.400000	354557000000000				0	0					21	787582931				1	7	4	Marriage	1		1	5	1	0	0		1	0	2		0	0			1		0			1	2	1	0	0	2	1	1
00:46:58.700000	00:05:26.300000	354557000000000				0	0					35	797409595				0				1		1	12	1	1				1			0	0			1		1	1			1	1	0	0	3	3	1
00:10:31.400000	00:27:29.200000	354557000000000				0	0					23	704330428				1	2	0		2		1	3	1	0	0		1	0	2		0	0			1		0			1	2	1	0	0	1	1	1
00:32:02.600000	00:05:02.800000	354557000000000				0	0					23	799312345				1	0	4	Just move	2		1	7	1	0	0		1	0	2		0	0			1		1	0		1	2	1	0	0	1	0	2
00:57:55.400000	00:11:10.500000	354557000000000				0	0					26	707686938				1	3	4	Married	2		1	3	0	0	0		1	0	2		0	0			1		0			1	2	2	0	0	5	3	1
00:21:54.800000	00:41:27.800000	354557000000000				0	0					25	706326798				1	2	2		1		0			1				1			0	0			1		1	1			1	1	0	0	0	0	1
00:46:24	00:06:51.500000	354557000000000	639029000000000	8.9254e+19		1	0					30	722832106				1	7	0		1		1	7	1	0	0		1	0	2		0	0			1		1	0		1	2	1	0		0		2
00:00:58	00:06:42.200000	354557000000000	639029000000000	8.9254e+19		1	0					30	725346382				1	11	0		4		1	9	1	0	1		0	0	2		0	0			1		1	0		1	2	0	0		3	2	2
00:17:20.900000	00:07:02.200000	354557000000000	639029000000000	8.9254e+19		1	0					25	711157278				1	5	0		1		1	3	1	0	0		1	0	2		0	0			1		0			1	2	1	0		0		1
00:27:14.800000	00:45:30.700000	354557000000000	639029000000000	8.9254e+19		1	0					32	724398208				1	15	0		2		1	18	1	0	0		0	0	2		0	0			1		0			1	2	1	2	0	2	1	1
00:53:10.700000	00:46:35.200000	354557000000000	639029000000000	8.9254e+19		1	0					23	708679600				1	1	3		1		0			0	0		1	0	2		0	0			1		1	0		1	2	2	0		1	1	2
00:11:26.700000	00:47:57.800000	354557000000000	639029000000000	8.9254e+19		1	0					28	798228911				1	7	0		4		1	3	1	0	0		1	0	2		0	0			1		1	0		1	2	1	0		1	1	2
00:12:43.900000	00:43:16.900000	352895000000000	639031000000000	8.9254e+19		1	0					19	711552284				0				2		0			0	2		1	0	0		0	0			1		0			1	3	2	1	0	0	0	2
00:03:54.700000	00:23:04.300000	352895000000000	639031000000000	8.9254e+19		1	0					22	707282003				1	2	1		2		1	1	1	0	0		1	0	2		0	0			1		0			1	2	1	0	0	1	1	1
00:25:07.900000	00:53:28.900000	352895000000000	639031000000000	8.9254e+19		1	0					28	723149217				1	8	0		2		1	7	1	0	0		1	0	2		0	0			1		0			1	2	1	0	0	3	3	1
00:16:44.900000	00:37:48.500000	352895000000000	639031000000000	8.9254e+19		1	0					23	704046465				1	2	4	Marriage	1		1	5	1	0	0		1	0	2		0	0			1		0			1	2	1	0	0	2	1	1
00:43:23.300000	00:59:18.700000	352895000000000	639031000000000	8.9254e+19		1	0					22	706326443				1	2	4	My boyfriend stays here	4		0			0	1		1	0	2		0	0			1		0			1	2	1	0	0	0	0	1
00:05:09.200000	00:37:32	352895000000000	639031000000000	8.9254e+19		1	0					35	718756322				1	12	2		2		1	8	0	2				0	2		0	0			1		1	1		1	2	1	0	0	2	2	1
00:42:42.800000	00:17:25.600000	354557000000000				1	0					38	712682183				1	18	0		2		1	9	1	0	0		1	0	2		0	0			1		0			1	2	1	1	0	2	2	2
00:17:14.900000	00:18:04.400000	354557000000000				1	0					27	715551206				1	6	2		1		0			1				1			0	0			1		1	0			1	1	0	0	2	1	1
00:21:04.300000	00:21:57.300000	354557000000000				1	0					26	714887781				1	15	0		1		1	12	1	0	0		0	0	2		0	0			1		1	0		1	2	1	0	0	3	0	1
00:54:18.400000	00:18:39.100000	354557000000000				1	0					28	727174498				1	7	0		2		1	6	1	0	0		1	1			0	0			1		0			1	2	1	0	0	2	1	1
00:18:59.900000	00:19:46.100000	354557000000000				1	0					28	719621297				1	10	2		1		1	1	0	0	0		1	0	2		0	0			0		0			1	2	1	0	0	3	0	1
00:29:04.800000	00:10:14.900000	354557000000000				1	0					20	705202840				1	0	0		1		1	1	1	0	0		0	0	2		0	0			1		0			1	2	1	0	0	1	1	1
00:51:56.500000	00:22:02.700000	359297000000000	639021000000000	8.9254e+19		1	0					18	722832106				1	6	0		1		0			0	4		0	0	3		0	0			1		0			1	3	2	0	0	1	0	2
00:03:47.100000	00:46:45.900000	359297000000000	639021000000000	8.9254e+19		1	0					25	724691375				0				1		1	9	1	0	0		1	0	0		0	0			1		0			1	2	1	0	0	2	1	1
00:20:45.100000	00:10:22	359297000000000	639021000000000	8.9254e+19		1	0					27	721615303				0				2		1	7	1	0	0		1	0	0		0	1			1		0			1	2	1	0	0	1	0	1
00:35:16.700000	00:10:32.700000	359297000000000	639021000000000	8.9254e+19		1	0					34	717461428				1	0	0		1		1	17	1	2				0	0		0	0			1		1	0		1	2	1	0	0	0	0	2
00:03:41.300000	00:44:50.700000	359297000000000	639021000000000	8.9254e+19		1	0					18	798970337				0				2		1	5	1	0	0		0	0	0		0	0			1		0			1	2	1	0	0	0	0	1
00:12:29.900000	00:25:55.100000	359297000000000	639021000000000	8.9254e+19		1	0					26	790535774				1	2	0		2		1	5	1	0	0		0	0	0		0	0			1		0			1	2	1	0	0	0	0	1
00:46:00.800000	00:00:16.700000	352895000000000				1	0					21	703910849				0				2		0			0	6		1	0	5		0	0			1		0			1	2	1	0	0	0	0	1
00:02:51.700000	00:00:45.800000	352895000000000	639030000000000	8.9254e+19		1	0					31	720915666				1	10	0		2		1	17	1	0	0		1	0	0		0	0			1		0			1	2	1	1	0	3	2	1
00:22:59.100000	00:43:59.800000	352895000000000	639030000000000	8.9254e+19		1	0					18	706680913				1	1	0		1		0			0	6		1	0	5		0	0			1		0			1	2	1	2	1	3	1	1
00:40:14.300000	00:42:36.300000	352895000000000	639030000000000	8.9254e+19		1	0					25	790656824				1	2	0		1		1	3	1	0	0		1	0	2		0	0			1		0			1	2	1	0	0	2	1	1
00:06:25.300000	00:30:29.700000	352895000000000	639030000000000	8.9254e+19		1	0					25	702734940				0				1		1	2	0	0	0		1	0	2		0	0			1		0			1	2	1	0	0	1	1	1
00:42:49.300000	00:01:27	352895000000000	639031000000000	8.9254e+19		1	0					23	704251576				0				2		0			0	2		1	0	3		0	0			0		1	0		0	3	2	0	0	0	0	1
00:19:19.400000	00:46:51.900000	352895000000000	639031000000000	8.9254e+19		1	0					39	710593798				0				1		1	20	1	0	0		0	0	2		0	0			0		1	0		1	6	4	2	2	2	1
00:55:41.200000	00:18:28.500000	352895000000000	639031000000000	8.9254e+19		1	0					28	720063615				1	9	4	Marriage	2		1	9	1	0	0		1	0	2		0	0			1		1	1		1	2	1	0	0	2	2	2
00:25:17.700000	00:45:11.900000	352895000000000	639031000000000	8.9254e+19		1	0					22	727474221				1	1	2		1		1	1	0	0	0		1	0	2		0	0			1		0			1	2	1	0	0	1	0	1
00:52:54.400000	00:13:36.700000	352895000000000	639031000000000	8.9254e+19		1	0					29	717209582				1	6	1		2		1	5	1	0	0		1	0	2		0	0			1		0			1	2	1	0	0	2	1	1
00:20:39.800000	00:48:11.200000	352895000000000	639031000000000	8.9254e+19		1	0					24	712795366				1	8	4	Marriage	4		1	4	1	0	0		1	0	2		0	0			1		1	1		1	2	1	0	0	1	1	2
00:08:03.400000	00:51:21.600000	354557000000000				1	0					20	797467220				1	1	0		1		1	1	1	0	0		1	0	2		0	0			1		0			1	2	1	0	0	0	0	1
00:25:46.500000	00:41:48.600000	354557000000000				1	0					24	710535010				0				2		1	1	1	0	0		1	0	2		0	0			1		0			1	2	1	0	0	0	0	1
00:51:25.300000	00:18:29.700000	354557000000000				1	0					26	796387859				1	10	0		2		1	10	1	0	0		1	0	2		0	0			1		0			1	2	1	0	0	3	3	1
00:18:34.900000	00:41:07.300000	354557000000000				1	0					35	725672726				0				2		1	10	0	1				1			1	1			1		1	0			1	1	3	3	0	0	1
00:58:54	00:39:06.600000	352895000000000	639031000000000	8.9254e+19		1	0					26	705530560				1	3	3		2		0			1				1			0	0			1		1	0			1	1	0	0	1	1	1
00:52:50.400000	00:16:02.500000	354557000000000				1	0					32	701566225				1	7	0		1		1	13	1	0	0		1	0	2		0	0			1		1	1		1	2	2	0	0	1	0	2
00:27:22.800000	00:00:27.600000	352895000000000	639031000000000	8.9254e+19		1	0					35	726070789				1	18	3		1		1	16	1	0	0		1	0	2		0	0			1		1	0		1	2	1	0	0	2	1	1
00:18:59.900000	00:37:37.500000	354557000000000				1	0					33	714212997				1	2	3		2		0			1				1			0	0			1		1	0			1	1	0	0	0	0	1
00:59:14.200000	00:53:52.900000	352895000000000	639031000000000	8.9254e+19		1	0					28	716518779				1	17	3		0		1	8	1	0	0		1	0	2		0	0			1		1	1		1	2	1	0	0	3	2	1
00:29:20.900000	00:46:49.600000	352895000000000	639031000000000	8.9254e+19		1	0					24	704180208				1	4	4	Marriage	2		1	4	1	0	0		1	0	2		0	0			1		0			1	2	1	0	0	1	1	1
00:56:01.700000	00:23:03.900000	352895000000000	639031000000000	8.9254e+19		1	0					21	708407262				1	3	3		2		1	3	1	2				0	2		0	0			1		0			1	2	1	0	0	1	0	1
00:02:53.700000	00:19:58.900000	352895000000000	639031000000000	8.9254e+19		1	0					21	706913263				0				1		1	5	1	2				0	2		0	0			1		0			1	2	1	0	0	1	1	1
00:51:31.900000	00:12:34.500000	354557000000000	639031000000000	8.9254e+19		1	0					22	752052182				1	2	0		2		1	1	1	2				0	2		0	0			1		0			1	3	2	0	0	1	1	1
00:18:56	00:44:28.900000	354557000000000	639031000000000	8.9254e+19		1	0					26	724423676				1	4	2		1		0			1				1			0	0			1		1	1			1	1	0	0	1	0	1
00:50:37.900000	00:11:49.700000	354557000000000	639031000000000	8.9254e+19		1	0					38	729081511				0				2		1	25	1	2				1			0	0			1		1	0		1	4	1	1	1	2	2	2
00:16:53.700000	00:38:52.300000	354557000000000	639031000000000	8.9254e+19		1	0					36	728104726				0				1		1	3	0	1				1			1	1			1		1	1			1	1	1	1	4	3	1
00:52:43.800000	00:08:59.300000	354557000000000	639031000000000	8.9254e+19		1	0					31	725721005				1	15	0		2		1	12	1	1				0	2		0	0			0		0			1	2	1	0	0	2	0	2
00:27:39.900000	00:46:41.300000	354557000000000	639031000000000	8.9254e+19		1	0					36	724939392				0				1		0			1				0	5		1	1			1		0			0	2	1	0	0	0	0	1
00:52:54	00:18:24.800000	354557000000000				1	0					25	705925666				1	2	4	Marriage	2		1	3	1	0	0		1	0	2		0	0			1		0			1	2	1	0	0	1	1	1
00:18:28.600000	00:40:55.100000	354557000000000				1	0					34	716768910				1	7	3		2		1	5	1	0	0		1	0	2		0	0			1		1	1		1	2	1	1	0	0	0	2
00:41:00.800000	00:01:27.200000	354557000000000				1	0					29	722512094				1	2	4	Marriage	2		1	2	1	0	0		1	0	2		0	0			1		1	1		1	2	1	0	0	1	1	2
00:20:20.300000	00:44:00.300000	354557000000000				1	0					27	718407517				1	10	3		1		0			0	100	Employer	0	0	6	Employer	0	0			1		1	1		1	3	2	1	1	0	0	2
00:53:32.700000	00:10:37.600000	354557000000000				1	0					29	722402023				1	7	4	Marriage	1		1	7	1	0	0		1	0	2		0	0			1		0			1	2	1	0	0	3	0	1
00:17:42.100000	00:41:02.200000	354557000000000				1	0					28	729706552				0				3	Human Resource	0			0	4		1	0	3		0	0			0		1	0		1	4	4	0	0	0	0	3
00:37:54.400000	00:53:59.400000	354557000000000				1	0					23	705366844				1	4	0		2		1	4	1	0	0		0	0	0		0	0			1		0			1	2	1	0	0	1	0	1
00:36:45.700000	00:35:33.100000	354557000000000				1	0					21	715278761				1	1	0		1		1	4	1	0	0		1	0	0		0	0			1		0			1	2	1	0	0	1	0	1
00:52:25.500000	00:34:20.500000	354557000000000				1	0					25	700192586				1	1	0		3	Hospitality	1	2	1					0	0		0	0			1		0			1	2	1	0	0	1	0	2
00:07:37.800000	00:27:50.700000	354557000000000				1	0					21	716773031				1	3	0		1		1	2	1	0	0		0	0	0		0	0			1		0			1	2	1	0	0	1	1	1
00:24:55.400000	00:03:30.700000	354557000000000				1	0					30	720835626				1	6	0		2		1	8	1	0	0		0	0	0		0	0			1		1	0		1	2	1	0	0	2	2	2
00:03:36.600000	00:22:14.800000	354557000000000				1	0					40	713789234				1	10	0		2		1	16	1	0	0		0	0	0		0	0			1		0			1	2	1	2	1	2	1	1
00:01:35.600000	00:05:39.500000	354557000000000				1	0					24	703900929				0				4		0			1				1			0	0			0		1	1			2	2	0	0	0	0	1
00:21:12.100000	00:37:57.800000	354557000000000				1	0					18	705744678				0				2		0			0	2		1	0	0		0	0			1		0			1	4	3	0	0	3	2	2
00:59:43.200000	00:06:01.800000	354557000000000				1	0					30	712751873				1	15	0		1		1	13	1	2				1			0	0			0		0			1	2	1	0	0	2	0	1
00:22:09.200000	00:37:10.100000	354557000000000				1	0					20	710780345				1	0	0		2		0			2				0	2		0	0			1		1	1		1	2	1	0	0	0	0	1
00:49:14.700000	00:02:12.900000	354557000000000				1	0					25	710768068				1	4	3		2		1	3	1	2				0	2		0	0			1		0			1	2	1	0	0	1	1	1
00:26:10.500000	00:05:01	354557000000000				1	0					32	704988342				1	2	3		2		1	10	1	2				0	2		0	0			1		1	1		1	2	1	1	0	1	1	2
00:09:19.800000	00:27:05.100000	354557000000000				1	0					23	706032828				1	2	0		3	Hotel Management	1	2	1	2				1			0	0			1		0			1	2	1	0	0	1	1	1
00:39:43	00:12:07.100000	354557000000000	639031000000000	8.9254e+19		1	0					31	795566726				1	5	1		2		0			0	100	My cousin	1	0	6	My cousin	0	0			0		1	0		1	2	1	0	0	4	2	2
00:53:06.100000	00:32:30.600000	354557000000000	639031000000000	8.9254e+19		1	0					21	708172567				1	3	0		2		1	3	1	0	0		1	0	2		0	1			1		0			1	2	1	0	0	2	1	1
00:53:16	00:30:17.800000	354557000000000	639031000000000	8.9254e+19		1	0					24	786826745				1	4	1		2		0			0	100	My sister	1	0	6	My sister	0	0			0		0			1	2	2	0	0	0	0	1
00:33:26.900000	00:14:40.500000	354557000000000	639031000000000	8.9254e+19		1	0					19	703102933				1	1	4	I liked this place	2		1	3	1	1				0	2		0	1			1		0			0	2	1	0	0	1	0	1
00:16:26.400000	00:50:54.700000	354557000000000	639031000000000	8.9254e+19		1	0					20	726126203				1	2	0		2		1	1	1	1				0	2		0	0			1		0			0	2	1	0	0	1	1	1
00:54:20.700000	00:30:18.700000	354557000000000	639031000000000	8.9254e+19		1	0					30	722311114				0				2		0			1				1			0	0			1		0				1	1	0	0	2	1	1
00:30:23.800000	00:03:54.400000	354557000000000	639031000000000	8.9254e+19		1	0					23	710598742				1	4	0		2		1	4	1	1				0	2		1	0			1		0			1	2	1	0	0	2	2	1
00:51:49.700000	00:29:59.700000	354557000000000				1	0					23	700823957				0				2		1	5	1	2				0	2		0	0			1		1	1		1	2	1	0	0	1	0	1
00:44:50.400000	00:30:18.100000	354557000000000				1	0					18	702424023				1	7	0		2		0			1				1			0	1			1		0				0	0	2	2	0	0	2
00:26:05.200000	00:45:31.100000	354557000000000				1	0					23	720833050				0				1		1	2	1	0	0		1	0	0		0	0			1		0			1	2	1	0	0	2	1	1
00:46:43.500000	00:45:08.700000	354557000000000				1	0					20	701137438				0				1		1	0	0	0	6		1	0	5		0	0			1		0			0	2	2	0	0	1	1	1
00:39:17.400000	00:14:12.700000	352895000000000	639070000000000	8925407000087265087f		1	0					35	715824148				1	30	0		1		1	12	1	0	0		1	0	2		0	0			1		1	0		1	2	1	1	1	2	0	2
00:44:25	00:46:38.800000	352895000000000				1	0					20	700252487				1	1	0		2		1	1	1	0	0		1	0	2		0	0			1		1	0		1	2	1	0		1	0	1
00:10:43.300000	00:45:20.100000	352895000000000				1	0					27	720750582				1	7	3		1		0			1				1			0	0			1		0				2	2	0	0	0	0	2
00:13:55.700000	00:42:18.800000	352895000000000				1	0					24	717000229				1	2	0		2		1	2	1	0	0		1	0	2		0	0			1		0			1	2	1	0	0	1	0	1
00:41:25.600000	00:44:01.800000	352895000000000				1	0					24	724727108				0				2		1	7	1	0	0		1	0	2		0	0			1		0			1	2	1	0	0	2	2	1
00:11:52.800000	00:43:21.700000	352895000000000				1	0					22	720374220				0				2		0			0	2		1	0	0		0	0			1		1	1		1	3	2	0	0	0	0	2
00:24:58.500000	00:45:26	354557000000000				1	0					26	713439579				1	1	0		2		1	5	1	2				0	2		0	0			1		0			1	2	1	0	0	2	1	1
00:28:39.100000	00:03:38.900000	354557000000000	639021000000000	8.9254e+19		1	0					27	716371669				1	11	0		1		1	11	1	2				0	2		0	0			1		1	0		1	2	1	0	0	3	1	2
00:48:13.600000	00:09:47	354557000000000	639021000000000	8.9254e+19		1	0					30	723145502				1	6	0		1		1	6	1	2				0	2		0	0			1		1	0		1	2	1	0	0	3	2	2
00:03:45.600000	00:41:30	354557000000000	639021000000000	8.9254e+19		1	0					30	714953671				1	12	4	Marriage	1		1	12	1	2				0	2		0	0			1		0			1	2	1	0	0	4	1	1
00:38:20.900000	00:51:20.100000	354557000000000	639021000000000	8.9254e+19		1	0					29	700121584				1	6	0		1		1	5	1	0	0		1	0	2		0	0			1		0			1	2	1	0	0	2	1	1
00:01:42.500000	00:07:34.700000	354557000000000	639021000000000	8.9254e+19		1	0					26	719399578				1	7	2		2		1	7	1	2				0	2		0	0			1		0			1	2	1	0	0	3	2	1
00:35:09.500000	00:12:33.600000	354557000000000	639031000000000	8.9254e+19		1	0					21	719422370				1	1	2		2		0			0	100	Sister	0	0	6	Sister	0	0			1		0			1	3	2	0	0	2	1	1
00:56:13.300000	00:12:43.200000	354557000000000	639031000000000	8.9254e+19		1	0					20	729385006				0				3	BCOM	0			0	4		1	0	3		0	0			1		0			1	2	2	0	0	1	1	1
00:29:42.500000	00:11:53.600000	354557000000000	639031000000000	8.9254e+19		1	0					19	791205115				1	1	0		1		0			0	6		0	0	5		0	0			1		0			1	2	2	0	0	0	0	1
00:40:57.100000	00:15:18.500000	354557000000000	639031000000000	8.9254e+19		1	0					25	701663948				0				2		1	10	1	0	0		1	0	2		0	0			1		1	0		1	2	1	0	0	2	1	2
00:32:24.900000	00:48:41.700000	354557000000000				1	0					24	791513397				1	1	3		1		1	6	1	0	0		1	0	2		0	0			1		0			1	2	1	1	1	2	1	1
00:45:51.800000	00:46:39.900000	354557000000000				1	0					24	718844895				1	6	4	Got married	2		1	6	1	0	0		1	0	2		0	0			1		1	1		1	2	1	0	0	1	1	2
00:06:56.700000	00:48:23	354557000000000				1	0					29	723063528				1	10	4	Marriage	1		1	10	1	0	0		1	0	2		0	0			1		0			1	2	1	0	0	3	2	1
00:20:08.900000	00:48:04.800000	354557000000000				0	0					30	713189292				1	10	4	Marriage	2		1	10	1	0	0		1	0	2		0	0			1		1	0		0	2	1	0	0	2	0	2
00:42:09.300000	00:48:32.200000	354557000000000				1	0					20	796687068				1	0	2		2		1	4	1	0	0		1	0	2		0	0			1		0			1	2	1	0	0	2	1	1
00:54:43.800000	00:47:52.600000	354557000000000				1	0					23	715165181				1	0	0		1		0			0	6		1	0	5		0	0			1		0			1	2	1	0	0	0	0	1
00:35:50.100000	00:45:37.300000	354557000000000				1	0					20	790722874				1	2	0		2		1	3	1	0	0		1	0	2		0	0			1		0			1	2	1	0	0	1	0	1
00:45:48.900000	00:59:46.100000	354557000000000				1	0					20	727933304				1	2	3		1		1	4	1	0	0		0	0	2		0	0			1		0			1	2	1	0	0	2	2	1
00:21:20.400000	00:35:35.500000	354557000000000				1	0					28	726308659				1	3	0		2		0			1				1			0	0			1		1	0			1	1	0	0	0	0	1
00:00:00.100000	00:15:12.100000	354557000000000				0	0					17	703498942				1	3	0		1		1	2	1	0	0		1	0	2		0	1			1		0			1	2	1	0	0	1	0	1
00:15:15.400000	00:33:33.600000	354557000000000				1	0					25	703600851				1	9	2		1		1	10	1	0	0		0	0	2		0	0			1		0			1	2	1	0	0	3	0	1
00:47:08.900000	00:02:13.500000	354557000000000				1	0					24	716754324				1	4	2		1		1	5	1	0	0		1	0	2		0	0			1		0			1	2	1	0	0	2	1	1
00:45:31	00:21:35.800000	354557000000000	639029000000000	8.9254e+19		1	0					20	795629153				1	8	4	Cheap life	4		0			1				1			0	0			1		1	0			1	1	0		1	1	1
00:45:53.400000	00:21:24.500000	354557000000000	639029000000000	8.9254e+19		1	0					31	712010465				1	11	0		1		1	6	1	0	0		1	0	2		0	0			1		0			1	2	1	0		2	1	1
00:37:15.300000	00:21:44	354557000000000	639029000000000	8.9254e+19		1	0					25	725882524				1	3	0		1		0			1				1			0	0			1		1	0			1	1	0		0		1
00:06:35.300000	00:21:54.800000	354557000000000	639029000000000	8.9254e+19		1	0					27	715918795				1	12	0		2		1	10	1	0	0		1	1			0	0			1		0			1	2	0	1	1	3	1	1
00:16:25.200000	00:40:11.800000	354557000000000	639029000000000	8.9254e+19		1	0					20	795080613				1	3	0		2		0			1				1			0	0			1		1	0			1	1	0		0		1
00:05:50.600000	00:24:22.200000	354557000000000	639029000000000	8.9254e+19		1	0					23	718895648				1	2	0		1		1	3	1	0	0		1	0	2		0	0			1		0			1	2	1	0		1	1	1
00:34:38.700000	00:45:03	354557000000000				1	0					20	795415108				0				1		1	6	1	0	0		1	0	2		0	0			1		0			1	2	1	0	0	1	0	2
00:46:53.200000	00:04:33.800000	354557000000000				1	0					18	723898352				0				1		1	1	1	0	0		1	0	2		0	0			1		0			1	2	1	0	0	1	1	2
00:42:13.500000	00:56:40.900000	354557000000000				1	0					25	724378195				0				2		1	10	1	0	0		1	0	2		0	0			0		1	0		1	2	1	0	0	1	0	2
00:01:40	00:15:34.900000	354557000000000				1	0					21	700044522				0				2		1	6	1	0	0		0	1			0	0			0		0			0	2	1	0	0	1	1	2
00:27:03.400000	00:01:21.100000	354557000000000				1	0					21	710295354				1	1	2		1		1	2	1	0	0		1	0	2		0	0			0		0			1	2	1	0	0	1	1	2
00:01:41.100000	00:17:03.500000	354557000000000				1	0					29	702088122				0				2		1	8	1	0	0		1	1			0	0			0		0			1	2	1	0	0	1	0	1
00:21:36.300000	00:26:06.100000	354557000000000	639031000000000	8.9254e+19		1	0					22	702840296				0				1		1	4	1	0	0		1	0	2		0	0			1		0			1	2	1	0	0	1	1	1
00:38:29.100000	00:24:36.400000	354557000000000	639031000000000	8.9254e+19		1	0					27	712101328				1	8	2		1		1	8	1	0	0		1	0	2		0	0			1		0			1	2	1	0	0	2	0	1
00:11:02.600000	00:44:59.600000	354557000000000	639031000000000	8.9254e+19		1	0					20	704935204				1	8	0		1		1	3	1	0	0		1	0	2		0	1			1		0			1	2	1	0	0	0	0	1
00:26:29.500000	00:21:58.800000	354557000000000	639031000000000	8.9254e+19		1	0					22	717258585				0				2		1	2	1	0	0		1	0	2		0	1			1		0			1	2	1	0	0	2	1	1
00:42:01.300000	00:30:46.700000	354557000000000	639031000000000	8.9254e+19		1	0					23	724341597				0				1		1	7	1	0	0		1	0	2		0	0			1		0			1	2	1	0	0	2	0	1
00:50:52.800000	00:17:36.200000	354557000000000	639031000000000	8.9254e+19		1	0					31	707502319				0				1		1	2	1	0	0		1	0	2		0	0			1		1	0		1	2	1	0	0	2	1	2
00:49:55.600000	00:25:17.800000	359297000000000	639021000000000	8.9254e+19		1	0					25	706513396				0				2		1	5	1	2				1			0	0			1		1	0		1	2	1	0	0	3	2	2
00:36:33.800000	00:34:15.900000	359297000000000	639021000000000	8.9254e+19		1	0					25	717790122				0				3	Teaching	0			0	4		1	1			0	0			1		0			1	4	3	0	0	2	1	3
00:52:07.100000	00:44:00.300000	359297000000000	639021000000000	8.9254e+19		1	0					27	729404502				1	7	0		2		1	7	1	1				0	0		0	0			1		0			1	2	1	0	0	2	0	1
00:04:20.800000	00:40:12.800000	359297000000000	639021000000000	8.9254e+19		1	0					27	703494159				1	3	0		1		1	11	1	2				1			0	0			1		1	0		1	2	1	0	0	2	1	2
00:12:40.900000	00:24:12.900000	359297000000000	639021000000000	8.9254e+19		1	0					41	720946826				0				2		1	20	1	0	0		1	0	2		0	0			1		1	0		1	3	2	2	1	1	0	2
00:17:21.400000	00:57:31.200000	359297000000000	639021000000000	8.9254e+19		1	0					26	712698031				1	4	0		2		1	3	1	0	0		1	1			0	0			1		0			1	2	1	0	0	1	1	1
00:45:16.700000	00:58:32.300000	354557000000000				1	0					40	717243902				1	20	0		1		1	13	1	0	0		1	1			0	0			1		1	1		0	3	2	1	0	2	1	1
00:05:12.700000	00:57:38.300000	354557000000000				1	0					45	723957603				1	25	0		2		1	25	1	0	0		1	0	2		0	0			1		1	0		1	4	3	1	1	2	2	2
00:43:18.100000	00:00:06.500000	354557000000000				1	0					21	708125885				1	19	0		1		1	5	1	0	0		1	0	2		0	0			1		0			1	2	1	0	0	2	1	1
00:51:15.800000	00:57:54.500000	354557000000000				1	0					27	708346703				1	6	0		2		1	6	1	1				0	2		0	0			1		0			1	2	1	0	0	2	1	1
00:28:17.800000	00:58:53.900000	354557000000000				1	0					30	727322078				1	0	0		2		0			0	100	Sister	0	0	6	Sister	0	0			1		0			1	3	2	0	0	2	2	2
00:55:32.800000	00:57:22.200000	354557000000000				1	0					22	719103566				1	2	0		2		0			1				1			1	1			1		1	1			1	1	0	0	0	0	1
00:37:33.700000	00:55:31.100000	352895000000000	639030000000000	8.9254e+19		1	0					17	792275428				1	1	0		1		1	1	1	0	0		0	0	2		0	0			1		0			1	2	1	0	0	1	1	1
00:50:06.300000	00:36:07	352895000000000				1	0					20	714810974				1	1	0		2		1	2	1	0	0		1	0	2		0	0			1		0			1	2	1	0	0	1	0	1
00:57:59.400000	00:36:13.100000	352895000000000	639030000000000	8.9254e+19		1	0					23	724682796				0				1		0			0	0		1	0	5		0	1			1		0			1	2	2	0	0	0	0	1
00:03:56	00:27:27.600000	352895000000000	639030000000000	8.9254e+19		1	0					22	701447069				1	1	0		1		1	9	1	0	0		1	0	2		0	0			1		1	0		1	2	1	0	0	2	1	1
00:33:46.800000	00:35:42.600000	352895000000000	639030000000000	8.9254e+19		1	0					35	711485728				1	4	0		1		1	6	1	0	0		1	0	2		0	0			1		0			1	2	1	0	0	2	0	1
00:42:53.600000	00:18:22.500000	354557000000000	639031000000000	8.9254e+19		1	0					19	790401880				1	9	4	My father died so we had to move in with my grandparents who lived here	3	Business management	0			0	3		1	0	4		0	1			1		0			1	5	3	0	0	0	0	1
00:52:43.700000	00:20:51.800000	354557000000000	639031000000000	8.9254e+19		1	0					20	701953185				1	3	0		2		0			0	4		0	0	3		0	0			0		0			1	3	2	0	0	2	1	1
00:25:13.700000	00:54:39	354557000000000	639031000000000	8.9254e+19		1	0					23	792485773				0				2		0			0	4		1	0	3		0	0			1		0			1	3	3	1	1	4	2	1
00:02:30.500000	00:35:57.500000	354557000000000	639031000000000	8.9254e+19		1	0					27	727912548				1	6	0		4		1	6	1	1				0	2		0	1			1		0			0	2	1	0	0	1	0	1
00:47:28.300000	00:13:31.100000	354557000000000	639031000000000	8.9254e+19		1	0					36	717299943				1	2	0		2		1	10	1	1				0	2		0	0			1		0			1	2	1	0	0	2	0	1
00:51:39.300000	00:01:49.800000	354557000000000	639021000000000	8.9254e+19		1	0					29	798575685				1	1	3		1		1	0	1	0	0		1	0	2		0	0			1		0			1	2	1	0	0	0	0	1
00:39:04.700000	00:36:12.600000	354557000000000	639021000000000	8.9254e+19		1	0					21	713837839				1	0	3		1		1	0	1	0	0		1	0	2		0	0			1		0			1	2	1	0	0	0	0	1
00:48:40.900000	00:04:38.900000	354557000000000	639021000000000	8.9254e+19		1	0					26	728375885				1	5	0		4		1	4	1	2				1			0	0			1		1	0		0	2	1	0	0	2	1	2
00:17:55.500000	00:27:32.100000	354557000000000	639021000000000	8.9254e+19		1	0					20	702245116				0				2		0			0	100	Parents	0	0	6	Parents	0	0			1		0			1	3	2	1	0	0	0	2
00:37:47.300000	00:57:14.700000	354557000000000	639021000000000	8.9254e+19		1	0					18	727563331				0				2		0			0	100	Parent	0	0	6	Parent	0	0			1		0			1	2	1	0	0	0	0	1
00:24:33.900000	00:23:55.700000	354557000000000	639021000000000	8.9254e+19		1	0					23	791483150				1	5	0		2		1	1	1	0	0		1	0	2		0	1			1		0			1	2	1	0	0	2	1	1
00:31:26.400000	00:59:08.200000	354557000000000				1	0					24	708204142				1	3	0		2		1	6	1	0	0		1	0	0		0	0			1		1	0		1	2	1	0	0	2	0	2
00:06:52.500000	00:29:02.700000	354557000000000				1	0					33	733364660				0				1		1	14	1	0	0		1	0	0		0	0			1		0			1	2	1	1	1	3	0	1
00:44:03	00:56:00.800000	354557000000000				1	0					21	723862476				0				4		0			0	4		1	0	3		0	0			1		0			1	6	3	1	0	0	0	1
00:03:50.900000	00:23:05.600000	354557000000000				1	0					25	703950401				1	3	0		1		1	4	1	0	0		0	0	0		0	0			1		0			1	2	1	0	0	2	2	1
00:25:04.500000	00:29:00.300000	354557000000000				1	0					26	710760497				1	5	0		2		1	4	1	0	0		1	0	0		0	0			1		0			1	2	1	0	0	1	1	1
00:44:53.200000	00:26:29.900000	354557000000000				1	0					30	726902141				1	10	0		2		1	6	1	0	0		1	0	0		0	0			1		0			1	2	1	0	0	2	0	1
00:13:55.900000	00:48:36.200000	352895000000000	639030000000000	8.9254e+19		1	0					19	723913129				0				4		0			0	2		1	0	0		0	0			1		0			1	3	2	0	0	1	1	2
00:56:45.600000	00:49:47.300000	352895000000000	639030000000000	8.9254e+19		1	0					27	704955441				1	3	4	Change of address	2		1	5	1	0	0		1	0	2		0	0			1		1	0		1	2	1	0	0	1	1	2
00:51:46.700000	00:35:19.400000	352895000000000	639030000000000	8.9254e+19		1	0					18	722334497				1	0	0		2		0			0	6		1	0	5		0	0			1		0			1	2	1	0	0	2	2	1
00:03:50.300000	00:51:36.200000	352895000000000	639030000000000	8.9254e+19		1	0					20	701902307				1	1	0		4		0			0	2		1	0	0		0	0			1		0			1	4	2	0	0	3	1	2
00:26:49	00:58:23.900000	352895000000000	639031000000000	8.9254e+19		1	0					30	713338389				1	24	0		0		1	9	1	1				0	2		0	0			1		1	1		1	2	1	0	0	3	2	2
00:54:01.500000	00:24:30.500000	352895000000000	639031000000000	8.9254e+19		1	0					22	715132715				1	7	0		2		0			0	4		1	0	3		0	0			1		1	1		1	2	2	0	0	0	0	2
00:27:22.700000	00:49:19.400000	352895000000000	639031000000000	8.9254e+19		1	0					20	711677725				0				3	Procurement	0			0	4		1	0	3		0	0			1		0			1	2	2	0	0	0	0	1
00:07:27.800000	00:24:33.600000	352895000000000	639031000000000	8.9254e+19		1	0					23	700867019				1	1	4	Marriage	2		1	1	1	2				0	2		0	0			1		0			1	2	1	0	0	0	0	1
00:28:39.700000	00:02:07.400000	352895000000000	639031000000000	8.9254e+19		1	0					25	729328208				1	10	3		2		1	10	1	0	0		1	0	2		0	0			1		1	0		1	2	1	0	0	2	1	1
00:10:15	00:57:25.300000	352895000000000	639031000000000	8.9254e+19		1	0					30	712965055				1	2	2		2		1	15	1	2				0	2		0	0			1		0			1	2	1	1	1	2	2	1
00:45:26.600000	00:00:09	354557000000000				1	0					21	715667799				1	0	3		2		0			0	6		1	0	5		0	0			0		0			1	3	2	0	0	1	1	2
00:00:12.600000	00:21:18.300000	354557000000000				1	0					27	727378770				0				2		1	7	1	0	0		1	0	2		0	0			1		1	0		1	3	2	0	0	1	1	2
00:23:47.500000	00:45:41.300000	354557000000000				1	0					33	726670358				1	10	3		1		0			1				1			0	0			1		1	0			1	1	1	1	0	0	1
00:13:45.600000	00:24:15.600000	354557000000000				1	0					22	710221791				1	2	0		2		0			0	6		1	0	5		0	0			1		0			1	3	2	0	0	3	2	2
00:26:13.100000	00:48:49.800000	354557000000000				1	0					25	707560464				1	2	4	Marriage	1		1	2	1	0	0		1	0	2		0	0			1		0			1	3	1	0	0	1	0	1
00:44:29.500000	00:11:20.400000	354557000000000	639031000000000	8.9254e+19		1	0					25	714917843				1	4	0		4		1	4	1	2				0	2		0	0			1		0			1	2	1	0	0	2	1	1
00:55:20.500000	00:32:56.500000	354557000000000				1	0					20	729038879				1	0	3		2		0			0	6		1	0	5		0	0			1		1	1		1	3	2	0	0	0	0	2
00:11:24.400000	00:33:23	354557000000000	639031000000000	8.9254e+19		1	0					29	720237671				1	7	2		2		0			1				1			0	0			1		1	1			1	1	0	0	1	1	1
00:55:31	00:14:39.200000	354557000000000	639031000000000	8.9254e+19		1	0					21	723569235				0				4		0			1				0	0		0	0			1		0			0	3	2	0	0	1	0	2
00:22:51.500000	00:46:21.800000	354557000000000	639031000000000	8.9254e+19		1	1	721662689	Edgar	Nandoya		17	795419809				0				2		0			1				0	3		0	0			1		0
00:51:58.300000	00:06:37.200000	354557000000000	639031000000000	8.9254e+19		1	0					23	723308509				0				3	Moi University	0			1				0	3		0	0			1		0			0	4	3	0	0	0	0	1
00:08:55.200000	00:37:29.200000	354557000000000	639031000000000	8.9254e+19		1	0					30	705359603				1	2	2		1		1	10	1	0	0		1	0	2		0	0			1		0			1	2	1	0	0	1	1	1
00:51:21.500000	00:20:34.500000	354557000000000				1	0					23	799090705				1	2	0		2		0			0	100	Staying with a friend	1	0	6	Friend	0	0			1		0			1	2	2	0	0	3	2	1
00:46:22.400000	00:16:55.500000	354557000000000				1	0					26	720112050				1	10	0		2		1	4	1	0	0		1	0	2		0	0			1		0			1	4	2	0	0	1	0	1
00:20:09	00:48:44.700000	354557000000000				1	0					34	728972739				1	1	3		1		1	14	1	0	0		1	0	2		0	0			1		1	1		1	2	1	0	0	2	1	1
00:56:12.900000	00:20:28.300000	354557000000000				1	0					28	725598197				0				1		0			0	4		1	0	3		0	1			1		1	0		1	2	2	0	0	1	1	2
00:22:28.300000	00:44:46.900000	354557000000000				1	0					40	714125507				1	20	3		2		0			1				1			0	0			1		1	1			2	1	2	1	4	3	1
00:51:14	00:17:44.600000	354557000000000				1	0					33	721618831				1	18	0		4		1	13	1	0	0		1	0	2		0	1			1		1	0		1	2	1	1	0	1	0	2
00:06:14.900000	00:28:12.600000	354557000000000				1	1	724709937	Josephine	Achieng		22	720910311				1	3	0		1		1	4	1	0	0		1	0	2		0	0			1		0
00:35:41.500000	00:53:50.700000	354557000000000				1	0					33	704150227				1
00:36:10.600000	00:52:43.400000	354557000000000				1	0					19	797488733				0				2		0			0	4		1	0	3		0	0			1		0			1	6	4	1	0	5	5	1
00:33:23.800000	00:48:33.400000	354557000000000				0	0					19	763567428				0				2		1	2	1	0	0		0	0	2		0	0			1		0			1	2	1	0	0	1	1	1
00:55:51.200000	00:37:05.700000	354557000000000				1	0					21	789854454				1	3	0		1		1	3	1	0	0		1	0	2		0	0			1		0			1	2	1	0	0	1	0	1
00:52:53.800000	00:14:57.400000	354557000000000				1	0					31	712719362				1	15	1		1		1	11	1	0	0		0	0	2		0	0			1		1	0		1	2	1	0	0	2	1	2
00:16:56.500000	00:30:47.400000	354557000000000				1	0					21	716024502				1	1	0		2		1	1	1	0	0		1	0	2		0	0			1		0			1	2	1	0	0	0	0	1
00:54:34.100000	00:36:08.300000	354557000000000				1	0					35	739078161				1	2	0		2		1	20	1	2				0	2		0	0			1		0			1	3	1	0	0	3	0	1
00:06:02.800000	00:36:37.100000	354557000000000				1	0					30	723203428				1	9	4	Wanted a new experience	4		0			1				1			0	0			1		1	1			1	1	0	0	3	1	1
00:13:13.600000	00:46:31.500000	354557000000000				1	0					18	798212290				1	3	0		1		1	3	1	0	0		1	0	2		0	0			1		0			1	1	0	1	1	2	1	1
00:46:35.600000	00:12:39.200000	354557000000000				1	0					22	796812605				1	4	0		2		1	2	1	2				0	2		0	0			1		0			1	2	1	0	0	0	0	1
00:13:04.900000	00:45:13.400000	354557000000000				1	0					29	704199608				1	12	3		1		0			0	6		1	0	5		0	0			1		1	1		1	2	2	0	0	2	2	1
00:45:37.100000	00:30:47.400000	354557000000000				1	0					38	777777777				1	8	0		1		1	20	0	2				0	2		0	1			1		0			1	3	2	0	0	4	2	1
00:54:08.500000	00:25:41.300000	352895000000000	639031000000000	8.9254e+19		1	0					18	704700675				1	1	1		2		0			0	2		1	0	0		0	0			1		0			1	3	2	0	0	0	0	2
00:42:48.400000	00:55:06.600000	352895000000000	639031000000000	8.9254e+19		1	0					18	723734151				0				4		0			0	4		1	0	3		0	0			1		0			1	3	2	0	0	2	1	1
00:57:26.100000	00:24:22.700000	352895000000000	639031000000000	8.9254e+19		1	0					28	724251191				1	12	1		1		1	12	1	0	0		1	0	2		0	0			1		0			1	2	1	0	0	2	1	2
00:05:48.300000	00:32:20.400000	352895000000000	639031000000000	8.9254e+19		1	0					29	711699118				0				2		0			0	4		1	1			0	0			0		1	1		0	4	3	0	0	1	0	3
00:37:53.500000	00:09:24.400000	352895000000000	639031000000000	8.9254e+19		1	0					22	708759099				1	9	0		2		1	2	1	0	0		1	0	2		0	0			1		1	0		1	2	1	0	0	1	1	2
00:09:59.900000	00:30:14.900000	352895000000000	639031000000000	8.9254e+19		1	0					33	726759257				1	1	2		2		1	13	1	0	0		1	0	2		0	0			1		0			1	3	1	0	0	2	0	1
00:12:16.400000	00:36:25.600000	354557000000000				1	0					26	728920661				0				2		1	4	1	0	0		0	1			0	0
00:37:42	00:28:12.100000	354557000000000				1	0					25	752700730				1	6	1		2		1	10	1	0	0		0	0	2		0	0			0		0			1	2	1	0	0	3	1	1
00:35:27.800000	00:35:30.800000	354557000000000				1	0					29	791018400				1	2011	2		1		0			1				1			0	1			0		1	0			1	1	0	0	2	1	1
00:49:35.300000	00:27:24.200000	354557000000000				1	0					32	701635283				0				2		1	6	1	0	0		0	1			0	1			0		0			1	2	1	0	0	4	2	2
00:04:27.100000	00:33:43	354557000000000				1	0					24	718252154				1	13	4	Security reasons	2		1	4	1	0	0		1	0	2		0	0			0		0			1	2	1	0	0	1	1	1
00:18:16.600000	00:32:29.200000	354557000000000				1	0					23	717104999				1	3	1		1		1	2	1	0	0		1	0	2		0	0			0		0			1	2	1	0	0	1	1	2
00:50:50.600000	00:26:35.200000	354557000000000				1	0					21	719296994				1	2	1		2		1	3	1	0	0		1	0	2		0	0			0		0			1	2	1	0	0	1	1	2
00:10:22	00:23:58.700000	354557000000000				1	0					28	723822643				1	6	2		2		1	6	1	0	0		1	0	2		0	0			0		0			1	2	1	0	0	1	1	1
00:24:02.100000	00:34:43.500000	354557000000000				1	0					24	701178271				0				2		1	3	1	0	0		1	1			0	0			0		0			1	2	1	0	0	1	1	2
00:44:17	00:00:48.600000	354557000000000	639029000000000	8.9254e+19		1	0					21	704614009				0				3	Zitech university	0			0	4		1
00:03:45.600000	00:35:14.600000	354557000000000	639029000000000	8.9254e+19		1	0					17	724258824				1	6	0		1		0			0	6		1	0	5		0	0			1		0			1	2	2	0	0	1	0	1
00:05:36.800000	00:12:29.100000	354557000000000	639029000000000	8.9254e+19		1	0					43	710685161				1	23	0		1		1	24	1	0	0		1	0	2		0	0			0		0			1	2	1	1	0	1	1	1
00:51:42.200000	00:01:25.100000	354557000000000	639029000000000	8.9254e+19		1	0					30	701365425				1	4	0		1		1	7	1	0	0		1	0	2		0	0			1		0			1	2	1	0		3	2	1
00:51:59.800000	00:06:32.700000	354557000000000	639029000000000	8.9254e+19		1	0					31	702034220				1	17	0		1		1	17	1	0	0		1	0	2		0	0			1		0			1	2	1	1	1	3	1	2
00:01:32.500000	00:14:16.600000	354557000000000	639029000000000	8.9254e+19		1	0					24	702396491				1	2	0		2		1	6	1	0	0		1	0	2		0	0			1		1	0		1	2	1	0		1	0	2
00:25:54.300000	00:34:52.100000	354557000000000	639029000000000	8.9254e+19		1	0					31	715225130				1	3	0		2		1	10	1	0	0		1	0	2		0	0			1		0			1	2	1	0		2	1	1
00:41:41.800000	00:54:53.700000	354557000000000	639031000000000	8.9254e+19		1	0					21	725060069				1	1	1		1		0			1				1			0	0			1		1	1			1	1	0	0	2	0	1
00:24:54.600000	00:55:38.300000	354557000000000	639031000000000	8.9254e+19		1	0					28	706911537				1	7	1		1		0			1				1			0	0			1		1	0			1	1	0	0	2	0	1
00:06:27.800000	00:05:14.500000	354557000000000	639031000000000	8.9254e+19		1	0					27	717361912				1	6	2		1		0			1				1			0	0			1		1	1			1	0	0	0	1	1	1
00:35:14.900000	00:50:24	354557000000000	639031000000000	8.9254e+19		1	0					37	701025381				1	10	0		2		1	14	1	0	0		0	0	2		0	0			1		1	1		1	2	1	0	0	3	2	2
00:04:11.300000	00:12:31.600000	354557000000000	639031000000000	8.9254e+19		1	0					30	719477939				0				2		1	8	1	0	0		0	0	2		0	0			1		0			1	2	1	0	0	2	1	1
00:21:30.900000	00:53:16.600000	354557000000000	639031000000000	8.9254e+19		1	0					24	715506150				1	1	2		2		1	0	1	0	0		1	0	2		0	0			1		0			1	2	1	0	0	0	0	1
00:56:14.700000	00:27:21.900000	354557000000000	639031000000000	8.9254e+19		1	0					22	717905454				1	2	0		2		1	2	1	0	0		1	0	2		0	0			1		0			1	2	1	0	0	1	0	1
00:32:49.800000	00:45:52.100000	354557000000000				0	0					29	763446589				1	10	1		2		1	10	1	0	0		1	0	2		0	0			1		0			1	2	1	0	0	3	2	1
00:48:40.800000	00:08:23.700000	354557000000000				0	0					24	729858492				1	0	1		1		0			0	100	Sister	1	0	6	Sister	0	1			1		1	1		1	2	1	0	0	3	1	2
00:09:30	00:23:43.500000	354557000000000				0	0					29	700062063				0				2		1	3	1	0	0		1	0	2		0	0			1		0			1	2	1	0	0	2	1	1
00:48:12.500000	00:04:44.400000	354557000000000				0	0					26	707860973				1	8	1		2		1	7	1	0	0		1	0	2		0	0			1		1	0		1	2	1	0	0	2	1	2
00:08:26	00:24:17.100000	354557000000000				0	0					27	777777777				1	3	3		1		1	12	1	0	0		1	0	2		0	0			1		0			1	2	1	0	0	1	0	1
00:34:39.800000	00:54:11.400000	354557000000000				1	0					21	791494896				1	5	3		2		1	4	1	0	0		1	0	2		0	0			1		0			1	3	1	0	0	2	1	1
00:54:30.500000	00:07:36.800000	354557000000000				1	0					19	708614538				1	0	0		2		1	0	1	0	0		1	0	2		0	0			1		0			1	2	1	0	0	0	0	1
00:07:41.400000	00:40:30.600000	354557000000000				1	0					28	715047025				0				1		1	11	1	1				0	2		0	0			1		0			1	2	1	0	0	3	1	1
00:19:23.700000	00:32:20.200000	354557000000000				1	0					26	705272709				1	7	3		1		1	7	1	0	0		1	1			0	0			0		0			1	2	1	0	0	2	1	1
00:51:46.900000	00:45:25.900000	354557000000000				1	0					22	722528809				1	1	2		4		0			0	6		1	0	5		0	0			1		0			1	3	2	0	0	2	0	1
00:00:41.700000	00:43:31.900000	354557000000000				1	0					33	732828874				0				2		1	15	1	0	0		1	0	2		0	1			1		1	0		1	3	2	1	1	2	1	1
00:19:18.200000	00:42:40	354557000000000				1	0					24	796562632				0				1		1	4	1	0	0		1	0	2		0	0			1		0			1	2	1	0	0	1	1	1
00:51:46.800000	00:20:55.200000	359297000000000	639021000000000	8.9254e+19		1	0					24	704597619				1	2	0		1		1	2	1	2				0	0		0	0			1		1	0		1	2	1	0	0	0	0	2
00:04:06.700000	00:25:42.600000	359297000000000	639021000000000	8.9254e+19		1	0					39	720623664				1	22	0		2		1	22	1	2				0	0		0	0			1		1	0		1	2	1	2	1	6	2
00:25:35.600000	00:29:15.600000	359297000000000	639021000000000	8.9254e+19		1	0					20	795486491				1	2	0		2		1	3	1	0	0		0	0	2		0	0			0		0			1	2	1	0	0	1	0	1
00:41:13.300000	00:34:26.200000	359297000000000	639021000000000	8.9254e+19		1	0					26	716832707				0				2		0			0	4		0	0	3		0	0			1		0			1	3	2	2	1	0	0	2
00:02:39	00:34:57.700000	359297000000000	639021000000000	8.9254e+19		1	0					28	796600810				1	0	0		1		1	5	1	0	0		1	1			0	0			1		1	0		1	2	1	0	0	1	0	2
00:14:27	00:28:07.500000	359297000000000	639021000000000	8.9254e+19		0	0					28	719899938				1	5	0		4		1	4	1	1				1			0	0			1		0				2	1	0	0	1	0	1
00:52:10.100000	00:54:13.800000	354557000000000				1	0					24	716453444				1	7	0		2		1	7	1	0	0		1	1			0	0			0		0			1	2	1	0	0	1	0	2
00:04:29	00:39:02	354557000000000				1	0					45	725614436				1	4	0		0		0			1				1			0	0			1		0				3	0	0	0	0	0	1
00:20:35.900000	00:54:51.300000	354557000000000				1	0					33	725802634				1	5	0		2		1	15	1	0	0		1	0	2		0	0			1		1	0		1	3	2	1	0	1	1	2
00:38:18.600000	00:43:22.300000	354557000000000				1	0					45	702796265				1	30	0		2		1	25	1	0	0		1	0	2		0	0			1		1	0		1	2	1	0	0	1	0	2
00:07:38.200000	00:54:31	354557000000000				1	0					28	717692950				1	10	0		1		0			1				1			0	0			1		1	0			1	1	0	0	1	0	1
00:33:04.200000	00:33:20.300000	352895000000000	639030000000000	8.9254e+19		1	0					20	795962974				1	2	0		2		1	1	1	0	0		1	0	2		0	0			1		1	1		1	2	1	0	0	2	0	2
00:14:23.200000	00:17:24.900000	352895000000000				1	0					23	724587245				0				2		0			1				1			0	0			1		1	0			1	1	0	0	1	0	1
00:34:05.800000	00:20:25.400000	352895000000000				1	0					29	710774760				0				1		1	10	1	0	0		1	0	2		0	0			1		0			1	2	1	0	0	2	1	1
00:30:11.800000	00:42:30.900000	352895000000000	639030000000000	8.9254e+19		1	0					26	716036779				0				1		1	5	1	0	0		1	0	2		0	0			1		0			1	2	1	0	0	1	1	1
00:32:19.600000	00:26:20	352895000000000	639030000000000	8.9254e+19		1	0					28	723833807				0				2		1	4	1	0	0		1	0	2		0	0			1		0			1	2	1	0	0	1	1	1
00:33:35	00:19:36.300000	352895000000000	639030000000000	8.9254e+19		1	0					25	723212815				0				2		1	8	1	0	0		1	0	2		0	0			1		0			1	2	1	0	0	3	1	1
00:26:46.400000	00:41:55.300000	354557000000000				0	0					26	723092053				0				2		1	8	1	0	0		1	0	2		0	0			1		0			1	2	1	0	0	4	0	1
00:25:21.800000	00:35:32.600000	354557000000000				0	0					20	714254505				1	1	4	Got married	2		1	1	1	0	0		1	0	2		0	0			1		0			1	2	1	0	0	0	0	1
00:33:15.500000	00:52:42.400000	354557000000000				0	0					22	799365096				1	0	3		1		0			0	100	Boss	0	0	6	My boss	0	0			1		1	1		1	2	1	0	0	0	0	1
00:05:55.400000	00:20:55.600000	354557000000000				0	0					25	707751236				0				2		1	5	1	0	0		1	0	2		0	0			1		0			1	2	1	0	0	1	1	1
00:51:20.300000	00:58:18.600000	354557000000000	639029000000000	8.9254e+19		1	0					33	714029571				1	5	0		4		1	16	1	0	0		1	0	2		0	0			1		1	0		1	2	1	1	1	2	1	2
00:47:20.600000	00:08:17.500000	354557000000000	639029000000000	8.9254e+19		1	0					28	718472915				1	6	0		4		1	3	0	1				0	2		0	0			0		1	0		1	3	2	0		3	1	2
00:44:35	00:58:30.300000	354557000000000	639029000000000	8.9254e+19		1	0					36	700180373				1	2	0		2		1	15	1	0	0		1	0	2		0	0			1		1	0		1	2	1	1	0	2	2	2
00:08:25.700000	00:58:24.100000	354557000000000	639029000000000	8.9254e+19		1	0					21	723298477				1	10	0		2		0			0	6		1	0	5		0	0			1		0			1	2	2	0		1	0	2
00:55:44.800000	00:27:22.800000	354557000000000	639031000000000	8.9254e+19		1	0					22	790919697				0				1		1	1	1	0	0		0	0	2		0	0			0		0			1	2	1	0	0	2	1	1
00:19:01.800000	00:52:49.400000	354557000000000				1	0					33	700927905				1	10	3		1		0			1				1			0	0			1		1	0			1	1	1	0	2	1	1
00:40:56.200000	00:15:08.200000	354557000000000	639031000000000	8.9254e+19		1	0					32	717184633				1	10	1		1		0			1				1			0	0			1		1	0			1	1	1	0	1	1	1
00:52:54.400000	00:06:59.400000	354557000000000				1	0					21	715087010				1	2	3		2		1	1	1	2				0	2		0	0			1		0			1	2	1	0	0	0	0	1
00:20:58.300000	00:43:15.800000	354557000000000				1	0					29	717587370				1	0	0		2		1	8	1	2				0	2		0	0			1		1	0		1	2	1	0	0	1	0	1
00:30:49.400000	00:15:43.300000	354557000000000	639031000000000	8.9254e+19		1	0					20	717725435				1	3	2		2		1	4	1	0	0		1	0	2		0	0			1		0			1	2	1	0	0	1	1	1
00:28:52.500000	00:49:08.100000	354557000000000				1	0					20	777777777				1	2	0		2		1	2	1	2				0	2		0	0			1		0			1	2	1	0	0	1	0	1
00:16:14.700000	00:08:03.800000	354557000000000	639031000000000	8.9254e+19		1	0					35	712346085				1	10	2		1		1	15	1	0	0		1	0	2		0	0			1		0			1	2	1	1	0	3	1	1
00:38:31.700000	00:53:52.200000	354557000000000	639031000000000	8.9254e+19		1	0					35	708127344				1	2	3		1		1	15	1	0	0		0	0	2		0	0			1		1	0		1	2	1	1	1	2	2	2
00:59:51.100000	00:19:31.900000	354557000000000	639031000000000	8.9254e+19		1	0					45	708362564				0				2		1	26	1	0	0		1	1			0	0			1		0			1	3	2	2	1			2
00:19:40.700000	00:44:05.600000	354557000000000	639031000000000	8.9254e+19		1	0					32	713089046				0				1		1	13	1	0	0		1	0	2		0	0			1		0			1	4	3	2	0	0	0	1
00:55:34.800000	00:40:38.400000	354557000000000	639031000000000	8.9254e+19		1	0					22	792069205				0				2		1	1	1	0	0		1	0	2		0	0			1		0			1	1	1	0	0	2	1	1
00:40:42	00:54:17.800000	354557000000000	639031000000000	8.9254e+19		1	0					23	702766647				0				3	Tourism Management	1	2	1	0	0		1	1			0	0			0		1	1		1	1	1	0	1	1	1	2
00:49:49	00:12:46.100000	354557000000000				1	0					29	710747060				1	10	2		1		1	7	1	0	0		0	0	2		0	0			1		1	0		1	2	1	0	0	2	1	2
00:08:47.500000	00:32:03.900000	354557000000000	639021000000000	8.9254e+19		1	0					30	710950505				1	9	0		1		1	3	0	0	0		1	0	2		0	0			1		0			1	2	1	0	0	1	0	1
00:59:16.700000	00:23:14.500000	354557000000000	639021000000000	8.9254e+19		1	0					26	716849420				1	10	0		2		1	6	1	2				0	2		0	0			1		1	0		1	2	1	0	0	2	1	1
00:11:30.600000	00:03:40	354557000000000	639021000000000	8.9254e+19		1	0					25	710462299				1	3	0		2		1	3	1	0	0		0	0	2		0	0			1		0			1	2	1	0	0	2	1	1
00:25:05.500000	00:03:22.600000	354557000000000	639021000000000	8.9254e+19		1	0					19	703650553				1	3	4	Studies	2		1	2	1	2				0	2		0	0			1		0			1	2	1	0	0	1	0	1
00:08:23.900000	00:23:47.300000	354557000000000	639021000000000	8.9254e+19		1	0					24	705690925				0				1		1	9	1	0	0		0	0	2		0	0			1		1	0		1	2	1	0	0	2	0	2
00:34:45	00:00:16.400000	354557000000000				1	0					32	792377737				1	17	0		1		1	15	1	0	0		1	0	2		0	0			1		1	0		1	2	1	0	0	5	2	2
00:47:50.900000	00:53:54.700000	354557000000000				1	0					24	703599188				1	0	0		4		0			0	100	My sister	1	0	6	My sister	0	0			1		0			1	2	2	0	0	0	0	2
00:55:04	00:02:53.800000	354557000000000				0	0					21	719482619				1	0	3		4		0			1				1			0	0			1		1				2	2	0	0	0	0	2
00:56:00.900000	00:00:00.400000	354557000000000				1	0					24	727376209				1	10	0		1		1	10	1	0	0		0	0	0		0	0			0		0			1	2	1	0	0	3	1	1
00:09:01.300000	00:13:59.300000	354557000000000				1	0					23	712705652				1	0	0		3	Bcom	0			0	6		1	0	5		0	0			1		0			1	2	2	0	0	0	0	1
00:20:52.500000	00:56:57.700000	354557000000000				1	0					28	706548014				1	0	0		2		1	4	1	0	0		0	0	0		0	0			1		1	0		1	2	1	0	0	2	0	1
00:14:14.300000	00:36:59	354557000000000				1	0					29	713795846				1	2	0		2		1	4	1	0	0		1	0	0		0	0			1		0			1	2	1	0	0	1	0	1
00:19:52.900000	00:53:51.700000	354557000000000				1	0					29	729921452				1	10	0		2		1	9	1	0	0		0	0	0		0	0			1		0			1	2	1	0	0	2	2	1
00:16:53.800000	00:22:40.800000	352895000000000	639031000000000	8.9254e+19		1	0					28	712373878				1	15	4	School	2		1	10	1	2				0	2		0	0			1		0			1	2	1	0	0	2	1	1
00:59:11.900000	00:18:33.600000	352895000000000	639031000000000	8.9254e+19		1	0					21	706339643				1	1	4	Marriage	3	Business management	1	1	1	0	0		1	0	2		0	0			1		0			1	2	1	0	0	1	1	0
00:24:44.300000	00:20:58.500000	352895000000000	639031000000000	8.9254e+19		1	0					18	726217812				1	5	0		2		0			0	4		1	0	3		0	0			1		0			1	2	2	0	0	1	1	1
00:10:55.900000	00:16:19.900000	352895000000000	639031000000000	8.9254e+19		1	1	723417036	Mary wanjiku	Ng'endo		15	723417036				1	3	0		1		0			0	4		1	0	3		0	0			1		0
00:43:41.800000	00:15:16.700000	352895000000000	639031000000000	8.9254e+19		1	0					21	725972904				0				1		1	7	1	0	0		1	0	2		1	1			1		1	1		1	2	1	0	0	1	1	2
00:12:37.400000	00:53:43.800000	354557000000000	639031000000000	8.9254e+19		1	0					40	721462365				1	10	2		2		1	15	1	1				0	2		0	0			1		0			1	2	1	0	0	2	2	1
00:50:58.100000	00:33:27.600000	354557000000000	639031000000000	8.9254e+19		1	0					27	791199179				0				2		1	9	1	1				0	2		1	1			1		0			1	2	1	0	0	2	1	1
00:31:10.400000	00:12:58.700000	354557000000000	639031000000000	8.9254e+19		1	0					24	732066459				1	3	1		2		1	4	1	1				0	2		0	1			1		0			1	2	1	0	0	1	0	1
00:16:04.700000	00:49:08.700000	354557000000000	639031000000000	8.9254e+19		1	0					26	713313833				1	2	4	I liked this place	1		1	4	1	1				0	2		0	0			1		0			1	2	1	0	0	1	1	1
00:07:03.200000	00:26:34.900000	354557000000000				1	0					27	713820186				1	7	3		4		1	5	1	0	0		1	0	2		0	0			1		0			1	2	1	0	0	1	0	1
00:28:34.300000	00:58:14.800000	354557000000000				1	0					25	714434336				1	10	4	Marriage	2		1	8	1	0	0		1	0	2		0	0			1		1	0		1	2	1	0	0	1	0	1
00:58:27.800000	00:11:36.900000	354557000000000				1	0					19	132345678				1	0	0		2		1	1	1	0	0		1	0	2		0	0			1		1	0		1	2	1	0	0	0	0	1
00:21:19.300000	00:44:52	354557000000000				1	0					23	713739382				0				2		0			0	2		1	0	0		0	0			1		1	1		1	4	2	2	0	0	0	3
00:51:12.200000	00:26:12.200000	354557000000000				1	0					36	724386135				1	14	4	Marriage	2		1	14	1	0	0		1	0	2		0	0			1		1	0		1	3	2	0	0	1	1	2
00:12:16	00:31:33.800000	354557000000000	639031000000000	8.9254e+19		1	0					20	706299736				1	8	0		4		0			1				0	3		0	0			1		0			1	3	3	0	0	0	0	1
00:36:28.500000	00:31:41.300000	354557000000000	639031000000000	8.9254e+19		1	0					23	710297954				1	1	0		2		1	1	1	0	0		1	0	2		0	0			1		0			1	2	1	0	0	0	0	1
00:16:50.500000	00:31:25	354557000000000	639031000000000	8.9254e+19		1	0					20	795112315				1	2	2		2		1	2	1	0	0		1	0	2		0	0			1		0			1	2	1	0	0	1	0	1
00:32:35.900000	00:51:39.200000	354557000000000	639031000000000	8.9254e+19		1	0					26	700579544				1	2	1		2		0			1				1			0	1			1		1	0			1	1	0	0	1	1	1
00:39:53.800000	00:07:41.400000	354557000000000	639031000000000	8.9254e+19		1	0					22	706501620				1	1	2		2		1	5	0	2				0	2		0	0			1		0			1	2	1	0	0	1	0	1
00:31:29.800000	00:35:16.400000	352895000000000	639030000000000	8.9254e+19		1	0					25	717084915				0				2		1	1	0	0	0		1	0	2		0	0			1		0			1	2	1	0	0	0	0	1
00:11:15.800000	00:33:37.800000	352895000000000	639030000000000	8.9254e+19		1	0					38	721213487				1	20	0		2		1	20	1	0	0		1	0	2		0	0			1		0			1	2	1	0	0	1	1	1
[truncated: 2,742 more rows]
[truncated: 121 more columns]
